# Supplementary material for: 4,4′-Bipyridine–cyclo­hexane-1,2,4,5-tetra­carb­oxy­lic acid (1/1)
Source: Acta Crystallogr Sect E Struct Rep Online. 2010 Oct 9;66(Pt 11):o2741. doi: 10.1107/S1600536810039024 (PMC3009091; doi:10.1107/S1600536810039024)
Supplement: Supplementary file 2 [file e-66-o2741-Isup2.hkl]

#
# h,k,l, Fc-squared, Fo-squared, sigma(Fo-squared) and status flag
#
data_I
_shelx_title ' I         P 21/c       R = 0.05'
_shelx_refln_list_code          4
_shelx_F_calc_maximum      252.67
_exptl_crystal_F_000       872.00
_reflns_d_resolution_high  0.8347
 
loop_
 _symmetry_equiv_pos_as_xyz
 'x, y, z'
 '-x, y+1/2, -z+1/2'
 '-x, -y, -z'
 'x, -y-1/2, z-1/2'
 
_cell_length_a    12.3450
_cell_length_b     9.7240
_cell_length_c    16.4970
_cell_angle_alpha  90.000
_cell_angle_beta  106.364
_cell_angle_gamma  90.000
 
_shelx_F_squared_multiplier     1.000
 
loop_
 _refln_index_h
 _refln_index_k
 _refln_index_l
 _refln_F_squared_calc
 _refln_F_squared_meas
 _refln_F_squared_sigma
 _refln_observed_status
   2   0   0    13692.05    14318.39    200.36 o
   3   0   0      135.55      149.76      4.28 o
   4   0   0      979.79      996.09     15.36 o
   5   0   0       54.39       55.70      5.99 o
   6   0   0      287.76      311.56      8.92 o
   7   0   0      146.29      160.21      6.86 o
   8   0   0      724.89      782.58     17.19 o
   9   0   0       11.21        6.34      4.22 o
  10   0   0       79.83       63.26      6.41 o
  11   0   0      151.71      132.88     12.78 o
  12   0   0        3.77        1.10      7.71 o
  13   0   0      100.13       77.12     18.17 o
  14   0   0       30.65       35.25     14.32 o
   1   1   0       43.19       24.43      1.36 o
   2   1   0     6673.49     6467.23     50.93 o
   3   1   0     1729.14     1680.44     15.08 o
   4   1   0      961.30      961.11     10.72 o
   5   1   0      835.11      831.05     10.44 o
   6   1   0       32.05       32.86      2.37 o
   7   1   0      202.69      187.27      5.43 o
   8   1   0       50.63       45.38      3.26 o
   9   1   0        0.07        1.16      1.64 o
  10   1   0        0.33        0.32      2.19 o
  11   1   0        0.54       -0.96      3.38 o
  12   1   0        7.82        8.91      5.06 o
  13   1   0       33.02       29.26      9.25 o
  14   1   0       25.22       23.71      9.15 o
   0   2   0      225.40      244.48      9.93 o
   1   2   0     3519.48     3526.95     49.27 o
   2   2   0     3091.81     2839.53     39.82 o
   3   2   0      107.81      114.69      3.79 o
   4   2   0      176.33      199.49      9.70 o
   5   2   0      505.35      525.33      8.12 o
   6   2   0       18.33       18.97      1.98 o
   7   2   0       14.86       19.51      2.17 o
   8   2   0        3.93        1.40      1.54 o
   9   2   0        7.85       12.93      2.82 o
  10   2   0       64.29       55.77      6.52 o
  11   2   0        6.03        4.18      3.82 o
  12   2   0       52.80       45.31     12.43 o
  13   2   0       21.11       11.04      6.14 o
   1   3   0       90.45      124.18      7.99 o
   2   3   0     4487.27     4196.24    106.41 o
   3   3   0     1671.91     1794.07     29.74 o
   4   3   0     2007.24     1964.16     29.14 o
   5   3   0       79.48       85.13      9.07 o
   6   3   0      137.70      125.98      8.20 o
   7   3   0      131.95      142.61      6.00 o
   8   3   0       88.76       90.57      9.63 o
   9   3   0      676.28      755.03     26.88 o
  10   3   0       55.81       64.46     12.47 o
  11   3   0       56.22       67.15      7.91 o
  12   3   0       31.50       24.78      8.18 o
  13   3   0        0.03       -0.89      6.03 o
   0   4   0      171.50      162.59     11.02 o
   1   4   0       45.27       29.86      4.41 o
   2   4   0     3472.10     3675.09     56.99 o
   3   4   0      522.57      535.90     27.04 o
   4   4   0      100.72       94.97      6.09 o
   5   4   0      114.41      107.81      5.85 o
   6   4   0       22.83       20.96      3.18 o
   7   4   0        4.75        5.36      2.05 o
   8   4   0        5.55        6.81      4.23 o
   9   4   0      201.99      221.00     15.78 o
  10   4   0        9.51        5.90     10.19 o
  11   4   0        2.92        4.46      6.19 o
  12   4   0        2.01        1.20      5.64 o
  13   4   0        9.42       13.46      7.98 o
   1   5   0        7.69        2.71      2.11 o
   2   5   0      697.35      720.42     19.72 o
   3   5   0     1002.66     1076.59     32.88 o
   4   5   0      168.17      167.31      8.76 o
   5   5   0      283.31      280.51     12.85 o
   6   5   0        6.13        3.77      2.57 o
   7   5   0       94.77       80.13     10.04 o
   8   5   0       86.75       85.05     10.88 o
   9   5   0      299.37      321.16     19.86 o
  10   5   0       90.00       87.25     12.06 o
  11   5   0        0.28       -0.83      4.86 o
  12   5   0        0.37        5.40      7.19 o
   0   6   0       99.19       99.17     11.56 o
   1   6   0       14.14       25.85      4.86 o
   2   6   0     1608.47     1705.98     36.47 o
   3   6   0       24.71       20.96      3.40 o
   4   6   0       46.10       38.91      7.48 o
   5   6   0       19.72       18.45      4.61 o
   6   6   0       32.67       31.74     12.12 o
   7   6   0        2.62        0.71      4.13 o
   8   6   0        2.69       -0.55      5.79 o
   9   6   0       53.28       61.88     10.49 o
  10   6   0       54.27       49.30     19.27 o
  11   6   0       12.74        4.51      6.98 o
  12   6   0       34.51       27.93     12.40 o
   1   7   0      103.52      113.11      9.71 o
   2   7   0      157.13      161.09     11.06 o
   3   7   0      174.18      170.34      8.34 o
   4   7   0        3.11        4.41      3.11 o
   5   7   0       13.33       17.13      4.77 o
   6   7   0        0.60       -0.14      5.51 o
   7   7   0       56.84       50.74      9.34 o
   8   7   0      118.04      136.68     25.06 o
   9   7   0        4.12        0.39      4.47 o
  10   7   0       15.15       10.84      7.37 o
  11   7   0       14.37        3.95      6.59 o
   0   8   0     4761.74     4739.65    114.73 o
   1   8   0      371.38      418.18     18.66 o
   2   8   0        0.12       -1.36      3.69 o
   3   8   0       80.97       86.58     11.02 o
   4   8   0        3.53       -2.74      2.74 o
   5   8   0        9.47        1.65      6.61 o
   6   8   0       93.77       95.50     17.35 o
   7   8   0       67.84       84.20     11.68 o
   8   8   0        4.06       -1.65      4.23 o
   9   8   0       19.49        8.98      5.69 o
  10   8   0       32.05       28.92      9.13 o
   1   9   0       14.06       17.27      5.41 o
   2   9   0      210.25      230.30     23.14 o
   3   9   0      148.42      152.82     22.86 o
   4   9   0       27.66       22.38      5.79 o
   5   9   0        0.00        6.66      4.48 o
   6   9   0        7.16       11.39      5.24 o
   7   9   0       11.40        8.48      7.15 o
   8   9   0        1.95       -1.81      7.99 o
   9   9   0       27.19       23.41      8.18 o
   0  10   0        1.76        6.61      7.71 o
   1  10   0       12.16       18.73      9.36 o
   2  10   0      268.14      317.79     16.82 o
   3  10   0      127.93      110.02     11.31 o
   4  10   0        1.86       -6.05      6.05 o
   5  10   0        3.09       13.63      5.81 o
   6  10   0        1.71       -8.26      8.81 o
   7  10   0       22.74       22.52      7.74 o
   1  11   0       17.24       24.23     10.46 o
   2  11   0        0.00        1.95      3.84 o
   3  11   0        4.96       16.52      9.91 o
   4  11   0       39.59       55.08     15.97 o
 -14   1   1       32.95       37.28     11.22 o
 -13   1   1        2.10        3.00      4.61 o
 -12   1   1       65.67       73.38      9.46 o
 -11   1   1       53.91       43.51      5.91 o
 -10   1   1       15.29       22.18      3.72 o
  -9   1   1      117.43      119.68      6.64 o
  -8   1   1     1648.25     1704.77     22.15 o
  -7   1   1      121.39       90.93      3.85 o
  -6   1   1      190.09      216.79      5.08 o
  -5   1   1        4.78        4.03      0.98 o
  -4   1   1        0.22        0.13      0.61 o
  -3   1   1        0.21        0.96      0.60 o
  -2   1   1     2990.08     2769.72     38.68 o
  -1   1   1     1865.26     1772.62     20.63 o
   0   1   1        0.40        0.33      0.37 o
   1   1   1    12371.92    12486.01    140.37 o
   2   1   1     3501.96     3527.84     32.97 o
   3   1   1     3066.80     2874.75     25.72 o
   4   1   1     1057.21     1054.62     12.76 o
   5   1   1      432.13      407.10      8.73 o
   6   1   1       20.47       20.64      1.97 o
   7   1   1      446.56      482.22      8.89 o
   8   1   1       97.85       89.35      4.31 o
   9   1   1        5.68        7.46      2.17 o
  10   1   1        6.54        4.71      2.64 o
  11   1   1      264.11      294.63     11.63 o
  12   1   1       19.85       27.03      8.46 o
  13   1   1       32.31       39.91     15.70 o
 -14   2   1       21.56       14.22      7.40 o
 -13   2   1       11.08       18.16      6.14 o
 -12   2   1       14.82        4.74      5.79 o
 -11   2   1      126.58      124.07      8.47 o
 -10   2   1       24.21       11.81      3.84 o
  -9   2   1      218.19      213.66      7.99 o
  -8   2   1      562.85      545.02      9.93 o
  -7   2   1        7.67        6.03      2.34 o
  -6   2   1      138.60      128.27      4.05 o
  -5   2   1        4.18        2.44      1.06 o
  -4   2   1      975.39      926.35     12.70 o
  -3   2   1      227.20      206.65      4.74 o
  -2   2   1      794.40      697.79      9.61 o
  -1   2   1     6367.46     6325.77    118.83 o
   0   2   1    20716.34    21684.50    269.48 o
   1   2   1     7509.52     7628.42     68.20 o
   2   2   1     7747.05     7611.58     68.43 o
   3   2   1    18047.64    18301.86    158.41 o
   4   2   1      167.32      151.04      4.52 o
   5   2   1      460.04      481.22      7.83 o
   6   2   1      509.58      557.03     10.11 o
   7   2   1        1.08       -1.03      1.03 o
   8   2   1        4.80        5.73      1.79 o
   9   2   1       49.92       58.90      4.91 o
  10   2   1       29.06       26.86      4.36 o
  11   2   1        7.02        3.60      3.82 o
  12   2   1       57.62       57.33      8.69 o
  13   2   1       10.63        4.41      9.36 o
 -13   3   1        6.99       10.50      7.19 o
 -12   3   1        3.73       -2.59      5.64 o
 -11   3   1       55.48       45.36      9.91 o
 -10   3   1      225.21      252.65     17.31 o
  -9   3   1       33.90       32.82      9.53 o
  -8   3   1      516.84      542.04     15.82 o
  -7   3   1      681.29      710.00     21.42 o
  -6   3   1        0.06        0.07      1.23 o
  -5   3   1      311.09      341.11      7.66 o
  -4   3   1       48.65       43.72      5.38 o
  -3   3   1       89.67       88.39      3.61 o
  -2   3   1     1180.34     1129.08     30.48 o
  -1   3   1      400.56      337.10     24.84 o
   0   3   1      552.04      535.03     18.79 o
   1   3   1       38.73        5.12      8.26 o
   2   3   1     6866.15     6944.63     74.70 o
   3   3   1     2042.60     2095.85     25.91 o
   4   3   1       32.37       30.81      2.32 o
   5   3   1       62.58       55.09      3.14 o
   6   3   1      281.64      273.14      9.95 o
   7   3   1      107.76      102.36      4.68 o
   8   3   1       17.69       18.34      3.18 o
   9   3   1      231.26      250.75     20.26 o
  10   3   1      386.46      414.67     15.68 o
  11   3   1        3.58        9.21      3.99 o
  12   3   1       69.81       64.47      8.56 o
  13   3   1        0.11       -6.19      6.19 o
 -13   4   1        1.38       -1.04      6.88 o
 -12   4   1       59.31       61.85     11.45 o
 -11   4   1      383.90      426.55     22.99 o
 -10   4   1      464.09      443.74     22.42 o
  -9   4   1        3.65        0.07      8.53 o
  -8   4   1      191.65      194.77     14.48 o
  -7   4   1      188.50      191.85     14.00 o
  -6   4   1     1097.36     1167.51     20.48 o
  -5   4   1       18.40       25.65      3.98 o
  -4   4   1      799.20      811.85     13.50 o
  -3   4   1       22.38       22.69      2.72 o
  -2   4   1     2200.71     2300.66     39.65 o
  -1   4   1      217.52      234.00      9.54 o
   0   4   1      381.16      321.79     11.47 o
   1   4   1     6390.61     6850.83    150.65 o
   2   4   1     3284.12     3550.24     54.06 o
   3   4   1      145.52      192.53      7.09 o
   4   4   1      276.44      357.00      9.26 o
   5   4   1     1235.74     1349.28     17.57 o
   6   4   1      578.24      603.20     14.01 o
   7   4   1      370.81      386.89     10.36 o
   8   4   1       98.79       96.18      8.25 o
   9   4   1      153.36      149.47     10.30 o
  10   4   1      153.47      157.05     12.61 o
  11   4   1      316.11      333.08     16.05 o
  12   4   1        0.02        8.56      6.34 o
  13   4   1       46.27       32.43      9.93 o
 -13   5   1       25.27       47.49     12.07 o
 -12   5   1        7.32       13.38      9.09 o
 -11   5   1       45.44       22.97      8.53 o
 -10   5   1       97.68       83.82     11.68 o
  -9   5   1      897.30      995.43     33.36 o
  -8   5   1       22.71       32.01      7.19 o
  -7   5   1      113.35      121.29     13.22 o
  -6   5   1       40.47       37.48      6.04 o
  -5   5   1       24.18       23.10      2.88 o
  -4   5   1       71.42       87.01      4.74 o
  -3   5   1      116.49      127.35      6.05 o
  -2   5   1      104.34      106.44     19.01 o
  -1   5   1      121.96      116.03      7.98 o
   0   5   1     1019.18      939.94     23.06 o
   1   5   1       32.58       31.90      4.63 o
   2   5   1     1628.10     1697.68     36.28 o
   3   5   1        4.04        5.41      2.06 o
   4   5   1      319.22      355.22     11.77 o
   5   5   1       30.90       26.06      4.58 o
   6   5   1        4.73        3.80      2.38 o
   7   5   1        8.62        4.33      2.99 o
   8   5   1      165.33      196.17     15.57 o
   9   5   1      351.78      423.82     31.41 o
  10   5   1       21.35        8.14      6.03 o
  11   5   1       25.09       13.50      7.01 o
  12   5   1        4.44        0.31      6.88 o
 -12   6   1       11.28        5.02      7.92 o
 -11   6   1       14.82        0.78      5.64 o
 -10   6   1      107.23      107.61     23.68 o
  -9   6   1      182.18      181.43     16.35 o
  -8   6   1      155.49      169.22     14.80 o
  -7   6   1       28.46       23.50      6.23 o
  -6   6   1        4.26        9.41      6.89 o
  -5   6   1      267.03      280.76      8.79 o
  -4   6   1      107.91      105.65      8.93 o
  -3   6   1        3.34        1.69      2.24 o
  -2   6   1       86.20       89.10      7.92 o
  -1   6   1       39.60       36.21      5.81 o
   0   6   1      163.80      154.50      9.72 o
   1   6   1      527.44      571.02     15.43 o
   2   6   1      496.41      663.98     15.69 o
   3   6   1       65.87       79.63      7.33 o
   4   6   1      567.33      612.38     18.94 o
   5   6   1       66.99       85.81      7.58 o
   6   6   1       68.63       71.24      6.29 o
   7   6   1        0.00        0.82      3.51 o
   8   6   1        9.34        5.97      9.09 o
   9   6   1        0.69       -4.41      4.41 o
  10   6   1       10.87       14.87      7.37 o
  11   6   1       14.05       22.36     11.84 o
 -11   7   1       28.76       32.41      9.48 o
 -10   7   1       13.10       18.80      6.98 o
  -9   7   1       27.63       24.25      7.41 o
  -8   7   1      113.50       90.86     22.31 o
  -7   7   1        6.83        2.23      3.69 o
  -6   7   1       19.19        8.67      7.15 o
  -5   7   1        0.20       -2.34      2.34 o
  -4   7   1       35.55       36.50      6.92 o
  -3   7   1       24.18       13.04      9.91 o
  -2   7   1      399.78      426.19     17.53 o
  -1   7   1       85.92       91.60      8.93 o
   0   7   1       45.27       48.24      8.54 o
   1   7   1     1095.38     1108.56     29.39 o
   2   7   1        3.72        6.91      3.17 o
   3   7   1      103.94       84.02     12.40 o
   4   7   1        1.62        2.60      3.29 o
   5   7   1       98.57      101.97      9.00 o
   6   7   1        0.04        2.02      3.44 o
   7   7   1       34.41       42.77      8.76 o
   8   7   1        1.25        1.08      5.79 o
   9   7   1        0.35       -3.58      4.68 o
  10   7   1        3.10       -5.29      5.29 o
  11   7   1        3.42       -2.20      6.42 o
 -10   8   1       47.52       37.34      9.65 o
  -9   8   1       39.96       23.81      7.98 o
  -8   8   1        7.78        4.78      5.24 o
  -7   8   1        3.10        5.28      4.48 o
  -6   8   1       21.49       12.38      5.24 o
  -5   8   1       34.95       29.54      6.98 o
  -4   8   1        1.62        0.98      3.25 o
  -3   8   1        1.13        1.27      2.38 o
  -2   8   1       20.55       25.12      5.81 o
  -1   8   1       45.95       42.00      7.40 o
   0   8   1      157.93      171.67     12.47 o
   1   8   1      321.80      336.85     39.41 o
   2   8   1      245.35      217.97     10.32 o
   3   8   1        0.13        0.34      3.25 o
   4   8   1       61.71       56.55     13.22 o
   5   8   1       30.12       26.43      5.59 o
   6   8   1        0.33        3.95      4.17 o
   7   8   1       14.38       -1.12      7.43 o
   8   8   1        3.43        1.37      4.95 o
   9   8   1       33.71       24.36      9.64 o
  10   8   1        0.17       -4.47      4.47 o
  -9   9   1        0.42       -1.95      5.01 o
  -8   9   1        7.98        4.88      5.41 o
  -7   9   1        0.63        1.20      4.47 o
  -6   9   1       11.37       19.04      6.74 o
  -5   9   1       39.13       29.42      7.71 o
  -4   9   1        6.36        9.36      7.71 o
  -3   9   1        4.59       11.04      4.63 o
  -2   9   1       56.14       54.69      8.76 o
  -1   9   1      103.14      113.79      9.53 o
   0   9   1      339.51      370.25     18.26 o
   1   9   1      981.88     1131.33     49.67 o
   2   9   1        1.48        2.57      7.15 o
   3   9   1       58.13       63.64      8.60 o
   4   9   1      104.49       74.94      9.07 o
   5   9   1        8.15       -1.65      5.51 o
   6   9   1       46.19       41.14      9.64 o
   7   9   1      120.70      116.98     30.02 o
   8   9   1        2.59       -0.38      8.53 o
  -7  10   1        6.55        2.93      6.01 o
  -6  10   1        1.07        3.14      4.99 o
  -5  10   1        1.38       -1.81      3.76 o
  -4  10   1        4.22       22.03     11.01 o
  -3  10   1        3.12       -6.05      6.05 o
  -2  10   1        0.87        5.51      7.71 o
  -1  10   1       84.03       72.17     10.51 o
   0  10   1       41.43       46.27     12.66 o
   1  10   1        7.52       14.24      5.17 o
   2  10   1       17.34       20.84      6.19 o
   3  10   1       58.95       67.82      9.36 o
   4  10   1       11.46       13.76      9.91 o
   5  10   1       51.98       77.66     18.17 o
   6  10   1      173.90      164.84     17.33 o
   7  10   1       17.33       11.64      7.01 o
  -4  11   1        2.47        3.26      6.33 o
  -3  11   1        4.83       11.56      9.36 o
  -2  11   1        4.90        0.11      4.58 o
   0  11   1       13.30       23.68     12.12 o
   1  11   1        3.39        6.59      4.99 o
   2  11   1        6.55        1.73      6.05 o
   3  11   1       29.29       10.46     10.46 o
   4  11   1        0.28       -1.10      8.81 o
 -14   0   2      103.88      145.41     24.78 o
 -13   0   2       19.97        9.23      6.81 o
 -12   0   2      105.17      100.18     12.78 o
 -11   0   2        5.83        2.49      4.86 o
 -10   0   2       17.39       22.87      6.19 o
  -9   0   2       30.96       19.35      3.61 o
  -8   0   2        0.01        0.89      1.85 o
  -7   0   2     1180.21     1305.13     35.39 o
  -6   0   2      948.59      982.57     34.46 o
  -5   0   2     5034.84     4838.27     55.02 o
  -4   0   2     1637.21     1685.07     22.42 o
  -3   0   2    15513.19    15506.26    191.28 o
  -2   0   2      132.38      103.56      6.62 o
  -1   0   2      823.55      762.38     18.95 o
   0   0   2      183.36      147.47      3.70 o
   1   0   2        1.34        4.54      1.38 o
   2   0   2      466.26      492.00     10.14 o
   3   0   2      219.62      144.56      4.65 o
   4   0   2        4.53       45.16      4.95 o
   5   0   2    19411.15    21430.22    213.08 o
   6   0   2     2220.31     2178.41     30.86 o
   7   0   2      673.73      757.19     16.41 o
   8   0   2       10.71        9.91      2.77 o
   9   0   2      178.70      205.89     11.21 o
  10   0   2        0.83        2.72      3.04 o
  11   0   2        7.21        6.05      7.15 o
  12   0   2        1.45        2.20      6.61 o
  13   0   2       69.08       66.64     17.07 o
 -14   1   2       58.55       68.92     10.66 o
 -13   1   2        6.79        7.12      4.93 o
 -12   1   2       65.85       54.51      6.85 o
 -11   1   2      311.20      314.56     13.12 o
 -10   1   2       24.94       26.36      3.84 o
  -9   1   2       65.56       72.32      7.95 o
  -8   1   2      213.08      236.60      6.97 o
  -7   1   2     1275.05     1365.28     16.24 o
  -6   1   2      245.31      277.27      5.65 o
  -5   1   2       11.73       11.02      2.75 o
  -4   1   2      271.40      268.40      5.01 o
  -3   1   2      202.02      157.27      5.41 o
  -2   1   2      846.94      850.12     13.02 o
  -1   1   2       33.10       27.32      2.78 o
   0   1   2      210.37      195.35      3.45 o
   1   1   2    10229.32    10108.39    101.01 o
   2   1   2      482.48      494.89      7.36 o
   3   1   2     1306.02     1208.92     13.17 o
   4   1   2     1643.65     1616.43     15.77 o
   5   1   2      723.42      789.20     13.14 o
   6   1   2     1623.54     1799.86     21.05 o
   7   1   2      334.22      356.59      7.54 o
   8   1   2       31.31       34.89      3.22 o
   9   1   2        1.09        0.91      1.73 o
  10   1   2        1.24        5.51      2.32 o
  11   1   2       26.51       21.33      4.77 o
  12   1   2       21.77        9.50     10.46 o
  13   1   2       25.78       12.66     11.02 o
 -14   2   2        1.51       -3.45      6.13 o
 -13   2   2        4.01       -0.22      4.97 o
 -12   2   2        1.32       -0.71      4.71 o
 -11   2   2       65.49       49.37      6.34 o
 -10   2   2       47.94       42.07      5.44 o
  -9   2   2       92.93       95.21      7.04 o
  -8   2   2       38.98       46.93      4.97 o
  -7   2   2      354.40      334.57      8.64 o
  -6   2   2      554.46      583.22     11.23 o
  -5   2   2     1885.12     1928.52     22.70 o
  -4   2   2     1869.98     1967.78     22.04 o
  -3   2   2     1768.95     1723.62     19.27 o
  -2   2   2     1503.28     1422.30     19.80 o
  -1   2   2      954.44      954.94     16.50 o
   0   2   2      256.18      229.89      4.61 o
   1   2   2     1282.36     1232.09     14.18 o
   2   2   2       84.78       94.38      6.53 o
   3   2   2      270.24      280.46      5.48 o
   4   2   2     1209.26     1311.34     15.18 o
   5   2   2      516.95      523.19      8.27 o
   6   2   2        6.42        3.98      1.31 o
   7   2   2      264.59      299.55      7.13 o
   8   2   2        1.28        1.70      2.21 o
   9   2   2      137.09      145.24      6.70 o
  10   2   2        0.07        3.27      2.73 o
  11   2   2        0.00       -2.96      2.96 o
  12   2   2        0.42       -3.26      3.26 o
  13   2   2        3.38       19.27     11.01 o
 -14   3   2       51.78       62.97     13.04 o
 -13   3   2       39.13       43.66     10.88 o
 -12   3   2      348.96      360.65     27.00 o
 -11   3   2      147.67      147.91     15.43 o
 -10   3   2      429.63      489.00     17.01 o
  -9   3   2      709.30      673.81     19.08 o
  -8   3   2       91.56      101.80     10.62 o
  -7   3   2      619.35      599.17     16.03 o
  -6   3   2        0.04        1.79      1.23 o
  -5   3   2     1205.77     1294.41     17.54 o
  -4   3   2     1470.86     1589.17     19.60 o
  -3   3   2       27.70       25.36      3.37 o
  -2   3   2       14.61       13.53      2.23 o
  -1   3   2       31.27       28.59      4.13 o
   0   3   2      452.91      427.27     11.53 o
   1   3   2     3237.37     3204.48     32.80 o
   2   3   2    11860.68    12169.30    108.25 o
   3   3   2      592.67      677.30     16.18 o
   4   3   2      339.68      424.65     14.23 o
   5   3   2       19.36       14.03      1.84 o
   6   3   2      171.19      182.08      5.71 o
   7   3   2      126.60      105.45      5.73 o
   8   3   2     1142.87     1183.23     35.21 o
   9   3   2       42.79       40.15      5.57 o
  10   3   2       28.03       38.81      6.04 o
  11   3   2       81.20       85.77      9.70 o
  12   3   2        9.83        3.96      4.55 o
  13   3   2       12.59       15.97     12.66 o
 -13   4   2       11.94       12.66      8.46 o
 -12   4   2       19.15        7.55      8.81 o
 -11   4   2       48.73       42.95      9.53 o
 -10   4   2        0.03        2.37      4.47 o
  -9   4   2       25.49       28.33      6.59 o
  -8   4   2        0.18       -0.60      2.06 o
  -7   4   2       84.31       75.11      6.56 o
  -6   4   2      186.43      216.77      7.53 o
  -5   4   2      515.92      494.99     15.92 o
  -4   4   2      369.18      383.88      8.59 o
  -3   4   2      378.12      411.38     11.23 o
  -2   4   2      427.33      415.62     13.46 o
  -1   4   2     1073.53     1038.78     37.90 o
   0   4   2       21.60       19.48      4.95 o
   1   4   2      821.73      896.43     15.87 o
   2   4   2     2460.50     2548.08     33.23 o
   3   4   2     1595.54     1506.87     19.64 o
   4   4   2     1957.47     2114.17     40.73 o
   5   4   2       53.27       56.65      5.29 o
   6   4   2       99.18      105.51      5.91 o
   7   4   2       72.45       73.30      5.29 o
   8   4   2       62.37       53.81      4.92 o
   9   4   2        6.62        9.33      5.46 o
  10   4   2       74.77       69.58      8.01 o
  11   4   2       10.46       12.36      4.64 o
  12   4   2        0.17       -3.79      5.83 o
 -13   5   2       18.68       26.68     10.32 o
 -12   5   2       14.57        2.69      6.19 o
 -11   5   2       71.64       65.09     11.28 o
 -10   5   2      443.26      469.27     39.69 o
  -9   5   2       79.87       64.50      9.88 o
  -8   5   2       24.83       14.69      9.09 o
  -7   5   2      665.89      681.90     18.66 o
  -6   5   2      429.87      458.92     14.36 o
  -5   5   2      400.67      398.09     11.94 o
  -4   5   2      121.51      112.90      5.22 o
  -3   5   2      465.90      451.89     15.77 o
  -2   5   2      513.58      472.08     15.80 o
  -1   5   2      156.50      149.64      8.54 o
   0   5   2      106.31       81.23     12.40 o
   1   5   2      488.67      477.21     11.96 o
   2   5   2     2613.91     2798.61     33.67 o
   3   5   2      115.09      130.13      7.04 o
   4   5   2       13.91       10.27      3.16 o
   5   5   2      444.22      460.31     15.40 o
   6   5   2        1.40       -0.57      2.31 o
   7   5   2       74.67       89.28      7.31 o
   8   5   2     1217.51     1240.08     28.88 o
   9   5   2       26.24       24.62      6.14 o
  10   5   2       22.72       16.10      8.53 o
  11   5   2        0.23        0.12      5.24 o
  12   5   2        0.40        4.41      7.01 o
 -12   6   2        0.03        0.19      4.43 o
 -11   6   2       29.81       17.92      7.37 o
 -10   6   2        9.61        1.52      4.48 o
  -9   6   2       27.76       32.79      7.92 o
  -8   6   2       56.71       59.13      9.79 o
  -7   6   2      278.22      228.09     27.56 o
  -6   6   2      104.63      112.32      9.11 o
  -5   6   2       88.26       85.03      5.91 o
  -4   6   2      118.42      116.39      5.90 o
  -3   6   2       37.09       29.78      5.45 o
  -2   6   2      160.55      173.27     10.71 o
  -1   6   2       51.56       35.98      6.89 o
   0   6   2      215.30      196.53     10.43 o
   1   6   2      167.25      182.66      8.14 o
   2   6   2        2.56       -0.67      1.47 o
   3   6   2      135.82      136.08      9.37 o
   4   6   2        0.36        0.24      2.65 o
   5   6   2      220.22      195.29     11.10 o
   6   6   2       20.64       15.77      6.18 o
   7   6   2      280.76      252.65     17.33 o
   8   6   2      107.24       97.77     19.28 o
   9   6   2        1.89        2.59      5.51 o
  10   6   2        3.99        3.41      5.96 o
  11   6   2        4.84        1.91      6.59 o
 -11   7   2        0.13        4.41      8.81 o
 -10   7   2        9.81        9.76      6.20 o
  -9   7   2       27.20       38.17      8.54 o
  -8   7   2      141.84      131.04     14.18 o
  -7   7   2      143.13      143.34     13.64 o
  -6   7   2       48.13       47.87      8.16 o
  -5   7   2       48.31       38.70      5.47 o
  -4   7   2      180.37      177.62      7.53 o
  -3   7   2      542.83      514.42     37.50 o
  -2   7   2       20.94       26.13      5.64 o
  -1   7   2       26.55       18.50      5.79 o
   0   7   2       89.52      102.72     15.42 o
   1   7   2      224.71      214.86      9.48 o
   2   7   2       91.47      100.69      6.90 o
   3   7   2      370.50      397.84     16.10 o
   4   7   2      557.71      566.73     39.15 o
   5   7   2      145.74      151.50     10.68 o
   6   7   2      404.71      357.22     17.02 o
   7   7   2       94.18       76.66     11.22 o
   8   7   2      126.77      132.19     14.74 o
   9   7   2       70.65       74.50     17.90 o
  10   7   2       50.29       53.70     11.68 o
 -10   8   2        0.06       -1.64      4.86 o
  -9   8   2        0.35        0.90      4.77 o
  -8   8   2       26.69       19.25     15.70 o
  -7   8   2      435.11      441.53     45.48 o
  -6   8   2       27.22       24.17     16.52 o
  -5   8   2        6.45        6.51      4.07 o
  -4   8   2      346.08      366.78     14.36 o
  -3   8   2      205.27      186.69     13.18 o
  -2   8   2      139.20      158.71     15.43 o
  -1   8   2       79.43       74.97      9.92 o
   0   8   2        0.36       -2.24      3.04 o
   1   8   2       52.74       44.21      5.68 o
   2   8   2      299.71      315.70     15.43 o
   3   8   2       23.24       26.30      5.96 o
   4   8   2      241.75      221.43     14.33 o
   5   8   2      428.67      388.02     17.64 o
   6   8   2      110.06      126.58     39.94 o
   7   8   2       93.55       87.64     12.27 o
   8   8   2        0.63        3.30      5.16 o
   9   8   2        7.90        2.43      5.50 o
  -9   9   2        5.18        3.15      5.56 o
  -8   9   2      100.10       97.49     18.73 o
  -7   9   2       75.90       64.99     11.29 o
  -6   9   2        7.75        6.18      4.67 o
  -5   9   2        0.04       -1.25      4.13 o
  -4   9   2       16.85       15.80      5.64 o
  -3   9   2       23.45       24.23      6.62 o
  -2   9   2       81.23      113.39     18.45 o
  -1   9   2        0.00        4.68      4.28 o
   0   9   2       12.42       10.57     11.84 o
   1   9   2      118.40      111.60     10.72 o
   2   9   2       45.20       43.72      7.53 o
   3   9   2        3.46        2.47      3.76 o
   4   9   2        9.99       -0.53      3.76 o
   5   9   2      303.96      349.92     31.96 o
   6   9   2        5.86        5.21      5.01 o
   7   9   2        6.05        1.14      5.01 o
   8   9   2        1.59        5.81      5.96 o
  -7  10   2       17.81       17.68      7.99 o
  -6  10   2        0.99       -2.14      4.77 o
  -5  10   2        3.47        1.52      4.48 o
  -4  10   2        0.53        0.05      7.15 o
  -3  10   2        0.25       -6.05      6.05 o
  -2  10   2       18.05       24.72      9.09 o
  -1  10   2        5.73        9.91      7.71 o
   0  10   2        8.45        9.36      7.71 o
   1  10   2       97.25       88.21     26.44 o
   2  10   2       92.19       95.59     11.10 o
   3  10   2       40.34       29.19     17.07 o
   4  10   2        6.27        1.58      7.99 o
   5  10   2        2.75        1.10      8.81 o
   6  10   2        5.56        8.76      5.74 o
  -4  11   2       36.55       69.40     17.07 o
  -3  11   2        4.65        7.15      8.81 o
  -1  11   2        0.01       -4.95      7.15 o
   0  11   2       10.73       20.20      6.42 o
   1  11   2        1.14        6.51      5.41 o
   2  11   2       52.68       70.27     10.57 o
   3  11   2       35.00       46.21     15.42 o
   4  11   2       12.79       29.74     13.76 o
 -14   1   3        9.87       12.41      6.78 o
 -13   1   3      229.07      259.48     13.66 o
 -12   1   3      332.87      354.18     23.65 o
 -11   1   3      507.84      519.82     16.28 o
 -10   1   3       59.28       63.89      6.76 o
  -9   1   3      292.63      292.34     10.94 o
  -8   1   3      281.13      287.01      9.98 o
  -7   1   3      553.01      537.15      9.93 o
  -6   1   3     1920.12     1971.05     21.98 o
  -5   1   3      392.92      350.93      9.03 o
  -4   1   3     1418.18     1332.43     21.57 o
  -3   1   3      697.02      622.35     12.02 o
  -2   1   3      242.33      236.57      6.26 o
  -1   1   3      475.16      454.06      6.88 o
   0   1   3        9.49       10.37      1.09 o
   1   1   3      414.71      413.60      7.94 o
   2   1   3      289.08      246.32      4.05 o
   3   1   3     1338.34     1281.40     15.23 o
   4   1   3      929.33      882.89     11.76 o
   5   1   3      317.56      325.97      6.31 o
   6   1   3     3980.84     4098.56     39.98 o
   7   1   3      628.08      647.73     13.84 o
   8   1   3      251.42      273.38     12.57 o
   9   1   3       41.96       31.18      3.94 o
  10   1   3      130.53      129.38      7.06 o
  11   1   3      260.24      295.45     16.27 o
  12   1   3       29.08       14.32      9.91 o
  13   1   3        3.31        2.75      9.91 o
 -14   2   3        0.64       -1.93      6.62 o
 -13   2   3       31.27       29.06      7.84 o
 -12   2   3      118.92      118.50      9.69 o
 -11   2   3      101.87      128.48     11.80 o
 -10   2   3        0.22        0.35      2.79 o
  -9   2   3      126.18      133.62      9.29 o
  -8   2   3        4.07        0.45      2.07 o
  -7   2   3      431.50      413.57     17.01 o
  -6   2   3      993.18     1036.14     14.55 o
  -5   2   3       20.96       12.00      2.51 o
  -4   2   3        5.88        5.61      2.23 o
  -3   2   3     2828.21     2836.21     35.92 o
  -2   2   3      836.17      854.67     14.14 o
  -1   2   3     3317.98     3130.84     28.64 o
   0   2   3     2639.51     2437.43     40.24 o
   1   2   3     1301.36     1206.69     18.77 o
   2   2   3       29.49       40.21      3.03 o
   3   2   3        0.06        2.16      1.01 o
   4   2   3      100.18      104.07      3.52 o
   5   2   3      865.40      991.21     16.54 o
   6   2   3       36.07       43.28      4.10 o
   7   2   3      215.56      234.79      8.12 o
   8   2   3      416.88      464.15     10.72 o
   9   2   3      137.82      153.48      6.82 o
  10   2   3       99.53       92.07      8.50 o
  11   2   3       55.20       40.74      6.47 o
  12   2   3        1.34        0.66      4.58 o
  13   2   3        0.15       -6.61      8.26 o
 -14   3   3        7.21        4.32      7.41 o
 -13   3   3       66.73       48.60     10.70 o
 -12   3   3       53.41       60.04     10.90 o
 -11   3   3      288.27      328.04     15.20 o
 -10   3   3      371.23      408.67     15.57 o
  -9   3   3      521.34      519.24     16.85 o
  -8   3   3        2.86        3.36      3.23 o
  -7   3   3       47.42       59.97      6.04 o
  -6   3   3      128.74      143.11     10.65 o
  -5   3   3      837.91      840.84     12.47 o
  -4   3   3     1328.88     1404.47     18.14 o
  -3   3   3      300.88      320.02      9.12 o
  -2   3   3       10.52       25.14      3.82 o
  -1   3   3      432.39      411.28      9.04 o
   0   3   3      318.65      346.14      7.00 o
   1   3   3      143.57      152.89      4.25 o
   2   3   3        4.12        3.73      0.87 o
   3   3   3       31.60       36.57      4.47 o
   4   3   3      212.43      170.44      5.89 o
   5   3   3        3.51        0.37      1.34 o
   6   3   3     1082.56     1020.04     17.66 o
   7   3   3     1042.38     1008.08     36.93 o
   8   3   3        0.90       -0.56      2.10 o
   9   3   3      254.58      281.20     10.10 o
  10   3   3       23.71       18.29      4.78 o
  11   3   3        7.03        1.38      3.53 o
  12   3   3       22.25       23.94      7.73 o
 -13   4   3       13.29       15.14      7.79 o
 -12   4   3        3.63        6.47      6.19 o
 -11   4   3      120.84      125.83     15.42 o
 -10   4   3        0.59       -2.54      3.84 o
  -9   4   3      426.91      453.27     20.17 o
  -8   4   3      256.09      252.15     19.04 o
  -7   4   3       19.39       19.48      3.91 o
  -6   4   3      573.36      607.91     24.28 o
  -5   4   3       40.80       37.41      3.01 o
  -4   4   3     1752.59     1736.52     33.12 o
  -3   4   3     1058.65     1044.27     19.45 o
  -2   4   3      172.85      145.48      6.35 o
  -1   4   3     1970.10     1993.23     35.85 o
   0   4   3        0.34        0.49      1.23 o
   1   4   3      102.84      107.82      4.36 o
   2   4   3      139.23      136.04      5.89 o
   3   4   3     1885.41     2050.79     24.54 o
   4   4   3      257.11      286.00      9.50 o
   5   4   3      255.14      263.37      9.37 o
   6   4   3      988.04      964.33     17.94 o
   7   4   3        1.75       -1.47      1.62 o
   8   4   3        0.75       -2.00      2.00 o
   9   4   3     1992.25     2295.37     42.37 o
  10   4   3      105.10      131.14     19.59 o
  11   4   3       93.81       97.59     10.34 o
  12   4   3        5.26        3.64      8.65 o
 -13   5   3        5.33        8.38      7.59 o
 -12   5   3       85.77       88.03     22.86 o
 -11   5   3        5.29        6.33      6.23 o
 -10   5   3        0.68        0.29      3.69 o
  -9   5   3        6.91        4.38      6.89 o
  -8   5   3       57.44       52.87      6.65 o
  -7   5   3       32.95       28.85      4.93 o
  -6   5   3        2.00       -0.46      2.32 o
  -5   5   3      887.49      909.78     15.59 o
  -4   5   3      280.59      305.20     10.90 o
  -3   5   3     1117.74     1090.77     21.37 o
  -2   5   3      156.79      154.28      8.94 o
  -1   5   3      168.90      166.82     13.77 o
   0   5   3       12.09       12.62      4.69 o
   1   5   3      172.77      167.29      7.72 o
   2   5   3      984.46      956.10     17.69 o
   3   5   3       88.95       88.11     12.94 o
   4   5   3      624.11      649.59     16.31 o
   5   5   3      835.45      806.39     22.49 o
   6   5   3       63.96       53.06      4.95 o
   7   5   3     2595.22     2712.57     37.24 o
   8   5   3       74.59       54.54      7.14 o
   9   5   3      250.56      246.56     17.21 o
  10   5   3       42.69       31.02     11.25 o
  11   5   3        0.24        4.99      4.86 o
  12   5   3        5.23        6.99      7.37 o
 -12   6   3       27.23       26.61      9.64 o
 -11   6   3        0.92        9.31      5.96 o
 -10   6   3        4.11        3.03      4.89 o
  -9   6   3      225.78      283.22     18.87 o
  -8   6   3        0.69       -2.51      2.51 o
  -7   6   3      148.46      155.78     10.11 o
  -6   6   3       11.10        4.15      3.70 o
  -5   6   3      124.57      141.00      8.77 o
  -4   6   3      127.27      137.36      8.55 o
  -3   6   3      135.40      161.76      8.59 o
  -2   6   3        1.38        0.38      2.51 o
  -1   6   3       95.52       78.23     12.40 o
   0   6   3        2.97        1.89      2.65 o
   1   6   3       39.05       34.67      4.14 o
   2   6   3      130.75      130.40      6.94 o
   3   6   3      132.01      132.43      9.47 o
   4   6   3      147.21      157.43     10.49 o
   5   6   3       95.42       87.59      8.34 o
   6   6   3      242.95      234.37     12.68 o
   7   6   3       14.06       22.03      4.46 o
   8   6   3      409.73      468.23     23.38 o
   9   6   3       72.92       81.71     12.83 o
  10   6   3        1.64       -1.03      5.81 o
  11   6   3        8.80       13.51      8.15 o
 -11   7   3        0.43        3.56     12.12 o
 -10   7   3        2.30        5.87      4.89 o
  -9   7   3       43.66       50.74      9.48 o
  -8   7   3      113.79       88.31     14.04 o
  -7   7   3       21.06       13.14      8.81 o
  -6   7   3        0.19       -1.25      2.37 o
  -5   7   3       31.86       25.01      4.64 o
  -4   7   3        2.19        1.80      2.51 o
  -3   7   3     1094.73     1096.05     24.11 o
  -2   7   3        4.30       -0.82      3.11 o
  -1   7   3      152.25      142.76     10.66 o
   0   7   3       21.72       17.23      4.63 o
   1   7   3       32.63       29.01      4.31 o
   2   7   3       52.56       52.84      9.91 o
   3   7   3       57.29       68.86      7.93 o
   4   7   3       98.94      116.63     10.74 o
   5   7   3      255.74      246.53     13.34 o
   6   7   3      200.50      171.23     11.76 o
   7   7   3       14.82       26.51      8.81 o
   8   7   3      101.68      101.40     13.44 o
   9   7   3        6.64       10.11      6.59 o
  10   7   3        3.04       -1.17      6.08 o
 -10   8   3        5.39        5.15      5.41 o
  -9   8   3       25.92        9.69      7.43 o
  -8   8   3       12.28        9.59      5.64 o
  -7   8   3       25.96       25.82      6.81 o
  -6   8   3        5.14        3.76      4.23 o
  -5   8   3      102.55       78.00     11.73 o
  -4   8   3       59.66       69.01      7.51 o
  -3   8   3      308.94      343.66     17.14 o
  -2   8   3        2.69        0.09      3.69 o
  -1   8   3        5.63        6.41      4.23 o
   0   8   3        2.68        2.88      2.64 o
   1   8   3        6.82        4.07      3.67 o
   2   8   3       12.13       13.74      4.63 o
   3   8   3        3.47        6.61      3.96 o
   4   8   3       26.50       14.82      4.99 o
   5   8   3       15.50       44.06     12.66 o
   6   8   3       32.15       52.32     14.32 o
   7   8   3        2.99        1.40      4.07 o
   8   8   3       73.96       50.76     10.72 o
   9   8   3       65.85       71.38     13.24 o
  -9   9   3        4.56        3.89      5.81 o
  -8   9   3        2.16       -3.10      5.23 o
  -7   9   3        0.26        4.79      8.26 o
  -6   9   3      124.72       80.39     11.12 o
  -5   9   3       41.26       44.26      8.46 o
  -4   9   3        5.90        8.70      3.71 o
  -3   9   3        4.58        0.45      3.01 o
  -2   9   3        0.76        4.10      4.63 o
  -1   9   3       85.37       81.33      9.93 o
   0   9   3        0.80        5.41      9.36 o
   1   9   3        0.03        1.28      3.57 o
   2   9   3       15.51        6.89      4.68 o
   3   9   3       25.97       14.18      5.08 o
   4   9   3        2.42        0.55      3.96 o
   5   9   3       82.11       88.32     10.74 o
   6   9   3      304.20      334.48     32.51 o
   7   9   3      151.95      105.52     14.61 o
   8   9   3        0.01        5.92      6.08 o
  -7  10   3       41.56       29.14      8.54 o
  -6  10   3        0.26        4.69      4.99 o
  -5  10   3       62.87       66.78     10.97 o
  -4  10   3       12.13        6.95      5.56 o
  -3  10   3        3.33        2.07      5.01 o
  -2  10   3        6.76        7.90      5.24 o
  -1  10   3        8.81       15.42      8.81 o
   0  10   3        3.07        3.95      4.23 o
   1  10   3        6.44       -1.10      3.51 o
   2  10   3        4.44        2.37      4.47 o
   3  10   3        0.00       -3.85      3.85 o
   4  10   3        0.06       -3.51      3.51 o
   5  10   3        3.51       14.87      9.36 o
   6  10   3        0.69       -7.15      7.15 o
  -4  11   3       11.33       29.19     12.12 o
  -2  11   3        3.69       -0.55      7.15 o
  -1  11   3        1.62        1.00      4.07 o
   0  11   3        0.42        6.63      4.77 o
   1  11   3        6.36       11.08      6.08 o
   2  11   3        3.45        4.68      5.24 o
   3  11   3        0.57        9.79      5.96 o
 -14   0   4        0.49       -5.64      5.64 o
 -13   0   4        0.90        5.45      6.03 o
 -12   0   4       60.47       47.60     11.29 o
 -11   0   4        0.82        4.68      4.68 o
 -10   0   4       54.53       56.22     13.50 o
  -9   0   4       11.34        8.26      4.28 o
  -8   0   4     1180.50     1169.47     43.11 o
  -7   0   4     1409.84     1442.68     47.04 o
  -6   0   4     1122.56     1070.30     31.52 o
  -5   0   4     2274.45     2255.36     42.83 o
  -4   0   4     1543.57     1393.81     27.49 o
  -3   0   4    45197.65    48517.94    505.75 o
  -2   0   4    63843.52    76539.83   1338.68 o
  -1   0   4        3.09        1.79      1.65 o
   0   0   4      264.59      258.52      6.99 o
   1   0   4       55.04       59.88      3.51 o
   2   0   4      446.17      339.14     11.87 o
   3   0   4      281.62      276.50      8.77 o
   4   0   4     2074.23     2131.01     34.55 o
   5   0   4      205.06      180.15     15.08 o
   6   0   4      945.47     1110.65     27.74 o
   7   0   4      489.47      566.63     18.01 o
   8   0   4      243.07      264.10     10.09 o
   9   0   4       22.25       26.89      5.17 o
  10   0   4      280.05      220.68     13.10 o
  11   0   4       11.40       16.60      5.08 o
 -14   1   4        3.44       -0.15      5.68 o
 -13   1   4        2.07        6.26      4.40 o
 -12   1   4      129.78      115.94      9.63 o
 -11   1   4      351.92      411.66     14.64 o
 -10   1   4      839.54      859.49     21.50 o
  -9   1   4      241.72      217.19     10.02 o
  -8   1   4      520.50      577.80     15.85 o
  -7   1   4        9.90        7.44      2.46 o
  -6   1   4      575.46      548.10     12.75 o
  -5   1   4        6.93        7.72      1.91 o
  -4   1   4        2.66        1.91      1.67 o
  -3   1   4     1440.41     1189.24     19.02 o
  -2   1   4     8593.34     8087.93     64.32 o
  -1   1   4    10991.03    11263.26     98.53 o
   0   1   4     1938.93     1976.27     20.64 o
   1   1   4      221.58      238.70      4.76 o
   2   1   4      155.86      141.80      4.66 o
   3   1   4      757.48      822.59     10.35 o
   4   1   4      606.58      622.31      9.46 o
   5   1   4        5.47        3.42      1.15 o
   6   1   4      115.92      132.75      4.51 o
   7   1   4       33.29       31.12      3.50 o
   8   1   4       19.45       12.28      2.39 o
   9   1   4       10.56       11.39      2.61 o
  10   1   4       85.77       73.56      7.85 o
  11   1   4       71.05       55.19      8.73 o
  12   1   4        2.70        7.21      5.23 o
 -14   2   4        1.75       -6.23      6.23 o
 -13   2   4       10.42        1.77     11.02 o
 -12   2   4       11.39        8.85      4.75 o
 -11   2   4        3.21        6.43      3.79 o
 -10   2   4      645.53      713.31     20.06 o
  -9   2   4      464.69      457.62     15.77 o
  -8   2   4        0.06        0.53      2.10 o
  -7   2   4      191.55      183.85      8.86 o
  -6   2   4       13.22       13.35      2.95 o
  -5   2   4        6.39        9.98      2.74 o
  -4   2   4     1705.83     1625.77     25.41 o
  -3   2   4       85.03       77.65      4.55 o
  -2   2   4     2282.13     2227.26     23.05 o
  -1   2   4     7473.21     7261.49     58.35 o
   0   2   4        8.25        2.39      1.51 o
   1   2   4     1024.10     1129.54     17.28 o
   2   2   4      562.33      580.03     13.46 o
   3   2   4      315.80      340.24      6.63 o
   4   2   4       98.59       98.13      3.40 o
   5   2   4      178.90      169.71      4.67 o
   6   2   4       28.06       40.49      3.97 o
   7   2   4       36.74       26.68      2.95 o
   8   2   4      107.17      110.18      6.47 o
   9   2   4      131.86      115.43      6.97 o
  10   2   4      151.30      158.23      8.44 o
  11   2   4        0.26        0.00      3.45 o
  12   2   4        0.41        0.99      4.58 o
 -14   3   4       17.62       19.17      8.86 o
 -13   3   4       94.55       97.00     14.40 o
 -12   3   4        3.60        0.94      8.81 o
 -11   3   4      159.00      174.77     16.85 o
 -10   3   4        3.94        2.06      3.03 o
  -9   3   4      229.08      243.66     19.12 o
  -8   3   4      439.68      436.27     14.79 o
  -7   3   4      110.26      100.28      9.48 o
  -6   3   4      215.90      215.74      9.39 o
  -5   3   4      174.51      183.22      8.14 o
  -4   3   4     2833.60     2757.33     46.04 o
  -3   3   4      475.98      488.53     15.32 o
  -2   3   4     2185.03     2122.85     28.80 o
  -1   3   4       11.51       16.83      1.64 o
   0   3   4      147.57      119.26      3.28 o
   1   3   4     4895.09     4986.18     48.35 o
   2   3   4       65.74       55.47      4.13 o
   3   3   4        5.08        1.71      2.35 o
   4   3   4      253.89      263.99      8.77 o
   5   3   4      497.13      504.14     12.86 o
   6   3   4      133.34      141.80     10.34 o
   7   3   4     2296.55     2317.07     31.72 o
   8   3   4       13.96        6.48      2.50 o
   9   3   4        0.11       -0.40      2.16 o
  10   3   4        0.60        2.74      3.05 o
  11   3   4       95.46       92.40     17.43 o
  12   3   4       76.52       73.42     18.45 o
 -13   4   4       19.76       24.23      8.96 o
 -12   4   4        0.26       -3.66      4.77 o
 -11   4   4       11.89       11.39      5.69 o
 -10   4   4        0.64       -1.29      3.29 o
  -9   4   4        3.00       -0.55      2.67 o
  -8   4   4        4.57        6.16      3.28 o
  -7   4   4       10.76        8.01      3.95 o
  -6   4   4        0.21       -1.91      1.91 o
  -5   4   4      302.91      316.62      7.62 o
  -4   4   4      241.21      237.86      9.11 o
  -3   4   4     1304.54     1295.53     22.53 o
  -2   4   4      594.20      613.01     14.12 o
  -1   4   4     1536.37     1486.13     19.58 o
   0   4   4        0.00        0.00      1.01 o
   1   4   4       52.73       53.59      3.26 o
   2   4   4      671.68      671.11     10.98 o
   3   4   4      749.32      729.34     14.26 o
   4   4   4      649.94      645.96     15.36 o
   5   4   4       65.53       77.58      6.90 o
   6   4   4      378.32      375.11     12.12 o
   7   4   4        3.70        2.88      2.29 o
   8   4   4       43.58       50.93      5.96 o
   9   4   4        1.45        0.22      2.89 o
  10   4   4       81.32       95.60     13.70 o
  11   4   4        0.21       -0.07      3.86 o
  12   4   4        2.65       -4.38      4.38 o
 -13   5   4        3.10        3.05      6.03 o
 -12   5   4       61.75       78.38     12.55 o
 -11   5   4       32.23       30.92      8.07 o
 -10   5   4      410.66      450.03     22.78 o
  -9   5   4      100.52      114.32      9.68 o
  -8   5   4       98.40       94.23     23.12 o
  -7   5   4       21.97       13.00      3.47 o
  -6   5   4      107.37      123.33      9.46 o
  -5   5   4       48.24       66.46      6.16 o
  -4   5   4      406.52      405.36     12.71 o
  -3   5   4      793.18      800.94     17.81 o
  -2   5   4      702.15      717.02     15.96 o
  -1   5   4      265.85      271.95     11.61 o
   0   5   4      978.59      885.11     17.45 o
   1   5   4     1496.84     1489.41     26.58 o
   2   5   4      188.44      168.04      5.85 o
   3   5   4        0.71       -1.36      1.53 o
   4   5   4       46.54       47.82      5.10 o
   5   5   4        4.26        1.75      2.45 o
   6   5   4       43.18       50.12      5.53 o
   7   5   4      953.50     1043.93     20.59 o
   8   5   4       83.55       76.07      6.31 o
   9   5   4       66.12       68.83      8.55 o
  10   5   4       16.52        9.41      6.90 o
  11   5   4       34.23       22.21      6.66 o
 -12   6   4       18.89       36.07      9.73 o
 -11   6   4       25.74       10.70      9.64 o
 -10   6   4       98.53      130.07     14.96 o
  -9   6   4       17.83        1.99      4.37 o
  -8   6   4       37.24       30.55      5.68 o
  -7   6   4        2.08       -1.12      2.72 o
  -6   6   4      101.98       92.53     11.04 o
  -5   6   4       29.77       30.36      4.93 o
  -4   6   4       53.24       52.98      5.71 o
  -3   6   4      259.51      268.03     10.58 o
  -2   6   4        2.04        5.46      2.43 o
  -1   6   4        5.74        2.48      2.73 o
   0   6   4       89.73       74.51      5.73 o
   1   6   4      184.79      173.11     11.32 o
   2   6   4      107.18       82.76      7.94 o
   3   6   4       50.37       48.07      8.26 o
   4   6   4       34.54       38.83      6.20 o
   5   6   4        5.02        3.77      2.89 o
   6   6   4       82.66       80.44      6.82 o
   7   6   4       41.66       51.82      5.49 o
   8   6   4        0.78       -0.07      3.28 o
   9   6   4       71.49       70.06      8.86 o
  10   6   4       28.11       33.55      9.32 o
 -11   7   4       31.34       25.90     13.50 o
 -10   7   4       10.66       11.22      6.20 o
  -9   7   4       14.36       21.36     10.46 o
  -8   7   4        2.74        4.25      4.07 o
  -7   7   4       15.23        4.49      3.32 o
  -6   7   4        2.92        2.10      3.15 o
  -5   7   4        3.10        2.35      2.60 o
  -4   7   4       42.72       40.81      5.55 o
  -3   7   4      230.67      219.36     10.28 o
  -2   7   4      223.29      215.39      9.77 o
  -1   7   4       35.87       22.36      5.16 o
   0   7   4      187.03      173.80     10.46 o
   1   7   4       29.84       45.39      6.88 o
   2   7   4      149.44      172.40     11.38 o
   3   7   4        6.72        6.21      4.07 o
   4   7   4       22.39       20.07      5.29 o
   5   7   4       45.51       28.07     11.29 o
   6   7   4        2.99        1.60      3.25 o
   7   7   4       98.89       96.88     13.23 o
   8   7   4      177.41      182.67     25.89 o
   9   7   4      128.34      121.09     15.78 o
  10   7   4      105.13      132.69     16.86 o
 -10   8   4        3.63        1.93      5.84 o
  -9   8   4        2.20        0.15      4.23 o
  -8   8   4      194.52      228.90     17.72 o
  -7   8   4      249.06      220.80     20.38 o
  -6   8   4        6.60        9.20      4.18 o
  -5   8   4      116.47      135.51     10.39 o
  -4   8   4       26.87       17.94      6.68 o
  -3   8   4      551.87      636.99     18.74 o
  -2   8   4     2395.46     2484.24     51.79 o
  -1   8   4       51.81       42.50      7.13 o
   0   8   4       16.29       14.75      4.89 o
   1   8   4      322.83      312.09     15.75 o
   2   8   4        4.48       -1.06      3.58 o
   3   8   4        0.12       -2.65      2.65 o
   4   8   4        6.74        7.22      4.25 o
   5   8   4       12.88       10.35      5.79 o
   6   8   4       14.78       17.05      5.96 o
   7   8   4      152.64      149.57     16.81 o
   8   8   4        2.26        4.05      6.03 o
   9   8   4       20.69       14.97      7.92 o
  -9   9   4       28.68       24.51     15.14 o
  -8   9   4       44.47       54.55     25.06 o
  -7   9   4        0.01       -1.61      4.23 o
  -6   9   4        1.91       -3.29      3.29 o
  -5   9   4       26.33       27.49      5.47 o
  -4   9   4       82.11       89.63     14.32 o
  -3   9   4      452.69      490.32     22.02 o
  -2   9   4        0.04        3.30      4.28 o
  -1   9   4       84.17       92.71     10.45 o
   0   9   4      137.83      140.86     12.16 o
   1   9   4       30.55       20.39      6.36 o
   2   9   4        1.03        1.59      3.29 o
   3   9   4        1.09        4.20      3.83 o
   4   9   4        0.66       -2.87      3.88 o
   5   9   4        1.34       -0.63      5.23 o
   6   9   4       52.51       62.24     17.07 o
   7   9   4        8.59        7.51      6.34 o
  -7  10   4        1.64       -3.84      3.84 o
  -6  10   4        6.33        2.90      5.56 o
  -5  10   4        0.71       -2.75      6.61 o
  -4  10   4        5.04       -5.51      6.05 o
  -3  10   4       34.34       30.18      7.92 o
  -2  10   4        1.06       -0.55      7.15 o
  -1  10   4       65.38       65.18     18.73 o
   0  10   4       13.89        8.19      6.25 o
   1  10   4       34.18       24.99      6.74 o
   2  10   4       31.77       42.06     10.74 o
   3  10   4       17.45       10.14      5.50 o
   4  10   4       20.69       30.56     12.94 o
   5  10   4        3.86       -6.05      7.15 o
  -2  11   4        0.79        0.45      4.89 o
  -1  11   4        5.17        3.60      4.45 o
   0  11   4       28.17       53.19      9.65 o
   1  11   4        2.38       -4.17      4.17 o
   2  11   4       79.36      118.27     20.38 o
 -14   1   5        3.22       -3.55      4.46 o
 -13   1   5       12.74       14.20      5.22 o
 -12   1   5      110.71      132.60     10.31 o
 -11   1   5      102.49      104.39      8.70 o
 -10   1   5       71.29       82.56      7.36 o
  -9   1   5      265.10      255.29     10.86 o
  -8   1   5       46.02       51.06      5.37 o
  -7   1   5       24.60       31.10      4.02 o
  -6   1   5      599.59      555.55     15.94 o
  -5   1   5     2124.04     2132.42     32.29 o
  -4   1   5     4225.16     4246.97     42.32 o
  -3   1   5     3452.08     3503.99     31.25 o
  -2   1   5     1838.53     1816.72     20.90 o
  -1   1   5    18458.89    19754.90    169.92 o
   0   1   5       15.20        6.25      1.62 o
   1   1   5     4498.15     4360.80     41.94 o
   2   1   5     3628.75     3573.17     31.36 o
   3   1   5      108.60      101.18      3.38 o
   4   1   5       21.00       17.08      1.81 o
   5   1   5      775.38      788.73     13.22 o
   6   1   5      294.89      285.83      7.50 o
   7   1   5      342.64      353.97      8.95 o
   8   1   5        0.60       -1.55      1.57 o
   9   1   5       64.55       64.02     14.05 o
  10   1   5       42.76       48.25      6.06 o
  11   1   5       94.57       92.41      8.18 o
  12   1   5       24.35       42.40     10.46 o
 -14   2   5       12.04        1.84      7.19 o
 -13   2   5       38.61       27.39      6.97 o
 -12   2   5        2.83        3.20      4.03 o
 -11   2   5      138.14      125.06     15.59 o
 -10   2   5       18.29       13.25      4.18 o
  -9   2   5      103.62       92.31      8.23 o
  -8   2   5       45.20       43.93      5.65 o
  -7   2   5      499.66      546.57     15.68 o
  -6   2   5      121.43      120.63      7.30 o
  -5   2   5      440.15      390.89     11.57 o
  -4   2   5     1265.18     1193.31     21.08 o
  -3   2   5     1462.08     1367.26     16.94 o
  -2   2   5       47.90       33.39      2.70 o
  -1   2   5      205.14      212.05      4.53 o
   0   2   5     3515.55     3184.96     32.52 o
   1   2   5      322.27      263.51      5.52 o
   2   2   5       27.85       22.00      2.72 o
   3   2   5      141.32      141.46      4.46 o
   4   2   5       39.97       47.47      2.62 o
   5   2   5       42.78       39.44      4.82 o
   6   2   5        3.34        3.31      2.15 o
   7   2   5       44.20       37.63      4.77 o
   8   2   5       43.32       56.43      5.18 o
   9   2   5       36.80       33.32      4.31 o
  10   2   5      176.37      166.04     10.46 o
  11   2   5        9.34        3.75      4.58 o
  12   2   5       16.62       11.36      6.48 o
 -14   3   5        0.49        4.45      7.53 o
 -13   3   5       11.87       10.88      6.98 o
 -12   3   5       21.93       16.71      6.44 o
 -11   3   5      115.99      110.96      9.97 o
 -10   3   5      168.52      186.88     15.16 o
  -9   3   5      502.22      492.30     16.83 o
  -8   3   5      539.92      541.41     16.84 o
  -7   3   5       32.24       22.30      4.61 o
  -6   3   5      198.57      198.49     10.24 o
  -5   3   5       61.20       66.52      5.51 o
  -4   3   5       25.46       36.31      4.80 o
  -3   3   5       36.32       22.48      3.22 o
  -2   3   5        3.56        3.20      1.00 o
  -1   3   5      266.07      212.44      4.89 o
   0   3   5      126.37      129.98      3.47 o
   1   3   5     3657.72     3675.31     43.43 o
   2   3   5        6.25        8.63      2.24 o
   3   3   5       64.64       64.27      4.69 o
   4   3   5       36.57       27.72      8.01 o
   5   3   5       17.26       14.77      3.09 o
   6   3   5      168.03      148.63     10.78 o
   7   3   5        9.55        6.99      2.63 o
   8   3   5      110.41       94.79      8.34 o
   9   3   5        1.70        2.59      2.63 o
  10   3   5        2.23        5.60      3.79 o
  11   3   5        0.18        0.95      3.83 o
  12   3   5       17.45       23.32      7.81 o
 -13   4   5        3.55       17.35     12.66 o
 -12   4   5      121.52      133.66     28.65 o
 -11   4   5       10.23        7.13      4.18 o
 -10   4   5       95.80      119.60     10.04 o
  -9   4   5      638.19      667.90     20.31 o
  -8   4   5       28.96       20.58      4.51 o
  -7   4   5      185.19      185.85     10.02 o
  -6   4   5      251.59      253.82     10.92 o
  -5   4   5      460.63      448.70     25.80 o
  -4   4   5      685.75      744.35     16.94 o
  -3   4   5     5632.81     5703.53     72.60 o
  -2   4   5        7.17        3.73      2.55 o
  -1   4   5     3252.79     3355.51     35.63 o
   0   4   5     1111.15     1183.95     18.70 o
   1   4   5        0.96        2.03      1.03 o
   2   4   5     1172.77     1248.32     22.29 o
   3   4   5      308.14      320.14     10.39 o
   4   4   5        4.62        5.82      2.32 o
   5   4   5       31.22       29.46      6.95 o
   6   4   5       52.03       51.10      5.00 o
   7   4   5      326.65      366.35     11.56 o
   8   4   5     1602.16     1802.02     29.31 o
   9   4   5      148.95      160.97      9.12 o
  10   4   5       16.91       19.46      6.58 o
  11   4   5       64.64       66.72     11.32 o
 -13   5   5       12.70        7.00      6.31 o
 -12   5   5       61.20       67.15     12.05 o
 -11   5   5       30.41       23.24     14.60 o
 -10   5   5        0.24        0.42      3.14 o
  -9   5   5      111.24      117.12      9.66 o
  -8   5   5      185.58      212.29     11.69 o
  -7   5   5      402.88      410.06     19.64 o
  -6   5   5       19.41       15.37      3.79 o
  -5   5   5      172.87      165.20      8.90 o
  -4   5   5      531.07      553.87     15.16 o
  -3   5   5      803.79      783.54     17.57 o
  -2   5   5       21.66       12.39      2.86 o
  -1   5   5      163.35      171.43      6.16 o
   0   5   5       20.16       21.93      2.76 o
   1   5   5     1172.00     1232.78     18.46 o
   2   5   5      106.25      121.21     13.90 o
   3   5   5      113.06      124.29      7.41 o
   4   5   5      268.89      256.40     10.33 o
   5   5   5        8.44        3.50      2.72 o
   6   5   5       12.95       12.04      3.44 o
   7   5   5        0.49       -1.67      2.07 o
   8   5   5       89.18       97.63     11.64 o
   9   5   5       27.90       15.59     11.77 o
  10   5   5        0.35       -2.49      3.66 o
  11   5   5        1.29        1.26      7.70 o
 -12   6   5        0.48       -2.97      6.89 o
 -11   6   5       76.92       71.30     11.66 o
 -10   6   5       45.29       34.36      8.21 o
  -9   6   5       59.24       58.12     11.23 o
  -8   6   5      118.19      125.99     14.64 o
  -7   6   5      193.78      203.42     11.40 o
  -6   6   5      170.16      191.68     10.67 o
  -5   6   5      122.62      154.56     11.51 o
  -4   6   5       83.20      109.44      7.83 o
  -3   6   5       21.70       17.06      3.71 o
  -2   6   5      724.67      738.45     17.28 o
  -1   6   5      445.46      448.75     10.85 o
   0   6   5       76.22      100.61     12.55 o
   1   6   5      312.43      303.47     17.36 o
   2   6   5       44.73       33.23      5.91 o
   3   6   5      248.44      256.32      9.58 o
   4   6   5      185.64      176.11      9.25 o
   5   6   5       11.01       15.48      3.92 o
   6   6   5       20.82       25.48      4.36 o
   7   6   5        1.37        0.15      2.53 o
   8   6   5       47.51       51.48      7.54 o
   9   6   5       18.51        8.17      4.61 o
  10   6   5       62.03       61.56     10.94 o
 -11   7   5       21.86       39.24      9.64 o
 -10   7   5       10.09       -0.83      6.61 o
  -9   7   5       12.98        8.14      5.01 o
  -8   7   5        0.03       -2.46      3.15 o
  -7   7   5      105.92      104.04      9.22 o
  -6   7   5       69.66       59.65      7.12 o
  -5   7   5        2.43        0.66      4.39 o
  -4   7   5      111.23      103.94     11.00 o
  -3   7   5      229.55      256.00     13.41 o
  -2   7   5       81.25       84.55      6.93 o
  -1   7   5      747.82      773.86     19.01 o
   0   7   5      143.41      124.86     10.45 o
   1   7   5      306.72      337.27     15.49 o
   2   7   5      126.94      109.21     17.63 o
   3   7   5        2.20       -0.93      2.51 o
   4   7   5       14.65       12.96      4.67 o
   5   7   5        0.54        0.57      3.57 o
   6   7   5       29.24       24.57      5.51 o
   7   7   5       16.18       10.81      5.14 o
   8   7   5       53.52       47.91     10.66 o
   9   7   5        1.88       -5.79      6.33 o
 -10   8   5       18.11       15.18     15.70 o
  -9   8   5       33.82       36.73      8.76 o
  -8   8   5       72.22       83.81     21.75 o
  -7   8   5      159.55      161.77     11.60 o
  -6   8   5      136.74      157.92     11.10 o
  -5   8   5      149.62      168.33     10.99 o
  -4   8   5        1.88       -0.84      2.51 o
  -3   8   5      118.80      119.91     11.45 o
  -2   8   5      131.06      126.80     11.22 o
  -1   8   5      294.50      282.15     15.09 o
   0   8   5        3.68        3.10      3.57 o
   1   8   5       19.82       15.42      7.43 o
   2   8   5       27.53       16.07      4.39 o
   3   8   5      207.41      232.30     24.52 o
   4   8   5      116.75      112.04     11.09 o
   5   8   5       81.06       74.77     13.22 o
   6   8   5        2.07        1.95      3.83 o
   7   8   5       27.36       15.55      7.41 o
   8   8   5        0.29       12.39      7.40 o
  -9   9   5        0.04       -4.63      4.63 o
  -8   9   5       22.15       12.93      6.01 o
  -7   9   5       12.33        7.62      9.09 o
  -6   9   5        6.66        2.56      4.23 o
  -5   9   5       10.91        8.94      4.75 o
  -4   9   5       76.39       91.37     11.28 o
  -3   9   5      184.07      219.20     20.38 o
  -2   9   5       46.24       37.97      7.41 o
  -1   9   5      841.38      953.19     30.31 o
   0   9   5        5.92        3.99      4.63 o
   1   9   5       25.00       13.71      6.33 o
   2   9   5       31.49       13.50      5.06 o
   3   9   5       16.85       19.83      6.01 o
   4   9   5        7.65       -3.49      3.94 o
   5   9   5        0.02        2.63      4.41 o
   6   9   5        0.67        6.61      7.71 o
   7   9   5        6.29       14.13      7.27 o
  -7  10   5        0.01       -5.51      5.51 o
  -6  10   5        0.85        4.41      7.71 o
  -5  10   5       38.36       33.59     11.56 o
  -4  10   5       23.81       27.25      8.26 o
  -3  10   5       55.07       73.81     16.52 o
  -2  10   5       53.57       35.00      7.98 o
  -1  10   5       39.43       51.21     12.12 o
   0  10   5        1.00        0.95      3.83 o
   1  10   5        5.95       -8.07      8.26 o
   2  10   5        0.58        0.00      3.57 o
   3  10   5       23.76       13.54      6.61 o
   4  10   5        3.01       -0.33      4.32 o
   5  10   5        2.62       -7.71      7.71 o
  -3  11   5        0.00       -2.62      4.95 o
  -2  11   5       45.93       40.27      9.09 o
  -1  11   5       51.10       59.51     10.29 o
   0  11   5      102.35      144.09     14.42 o
   1  11   5       19.22       11.74      6.48 o
 -14   0   6        9.12        7.63      7.76 o
 -13   0   6       13.83       12.24      8.81 o
 -12   0   6        1.44        0.86      5.41 o
 -11   0   6        7.47       -4.41      4.41 o
 -10   0   6       74.04       57.05      9.53 o
  -9   0   6       39.40       24.45      6.89 o
  -8   0   6       70.69       73.75      8.93 o
  -7   0   6       98.01       57.17      7.76 o
  -6   0   6     2598.64     2737.12     44.36 o
  -5   0   6       22.51       21.67      3.16 o
  -4   0   6     1439.33     1549.21     25.91 o
  -3   0   6      518.72      509.62     20.43 o
  -2   0   6     3642.91     3581.73     50.49 o
  -1   0   6     5431.81     5130.01     68.74 o
   0   0   6     7803.32     7601.55    102.41 o
   1   0   6      221.22      217.70      7.99 o
   2   0   6     5748.77     5633.76    108.85 o
   3   0   6     1523.34     1947.29     32.88 o
   4   0   6       93.32      128.07     12.40 o
   5   0   6      735.09      795.51     20.10 o
   6   0   6        2.76        1.40      1.58 o
   7   0   6      182.83      181.73     10.43 o
   8   0   6        9.65        1.81      3.16 o
   9   0   6        7.96        0.55      3.85 o
  10   0   6      162.97      169.13     16.53 o
  11   0   6       11.86        1.65      4.95 o
  12   0   6       20.87        4.95      6.05 o
 -14   1   6        4.46        6.28      5.18 o
 -13   1   6       38.89       32.70     10.36 o
 -12   1   6        0.21        2.14      3.85 o
 -11   1   6       43.01       34.40      5.76 o
 -10   1   6       78.84       85.96     13.51 o
  -9   1   6       11.64        3.06      2.77 o
  -8   1   6       66.62       74.09      6.17 o
  -7   1   6       54.84       61.94      8.64 o
  -6   1   6      324.54      353.41     11.98 o
  -5   1   6     2746.96     2756.16     30.67 o
  -4   1   6       88.56      127.78      4.57 o
  -3   1   6      602.16      599.03      8.81 o
  -2   1   6      800.08      780.44     11.35 o
  -1   1   6     1987.74     2078.53     23.03 o
   0   1   6       71.85       55.86      3.66 o
   1   1   6      417.72      406.67      7.84 o
   2   1   6      572.93      572.56      9.65 o
   3   1   6      533.37      570.93      8.77 o
   4   1   6      531.83      571.24      9.34 o
   5   1   6       40.37       55.41      4.77 o
   6   1   6        5.60        3.88      2.32 o
   7   1   6       38.98       38.69      4.02 o
   8   1   6       24.51       22.43      5.62 o
   9   1   6       19.48       18.38      4.06 o
  10   1   6       25.17       24.28      4.85 o
  11   1   6        0.73       -2.75      3.11 o
  12   1   6        0.05        0.00      5.51 o
 -14   2   6        5.92       -0.55      5.10 o
 -13   2   6       53.89       61.12     11.55 o
 -12   2   6        4.62       -0.39      4.23 o
 -11   2   6       11.36        8.53      3.99 o
 -10   2   6        0.07       -1.19      3.03 o
  -9   2   6      558.36      600.32     18.63 o
  -8   2   6        0.88       -1.50      2.41 o
  -7   2   6        2.51        1.91      2.92 o
  -6   2   6       25.70       30.56      4.87 o
  -5   2   6      125.77      163.86      8.03 o
  -4   2   6     2469.03     2595.94     25.55 o
  -3   2   6      927.91      959.96     12.29 o
  -2   2   6      758.49      808.08     12.76 o
  -1   2   6     3950.66     4057.22     40.71 o
   0   2   6     8054.72     8353.49     76.81 o
   1   2   6      769.82      770.00     11.51 o
   2   2   6      336.47      317.44      6.29 o
   3   2   6       83.36       93.49      3.88 o
   4   2   6      294.99      311.10      7.86 o
   5   2   6        0.65        2.39      1.91 o
   6   2   6        1.50        3.99      1.80 o
   7   2   6      124.26      123.03      8.11 o
   8   2   6       81.00       79.10      6.06 o
   9   2   6       37.77       31.44      5.23 o
  10   2   6        0.02        2.42      2.62 o
  11   2   6       73.39       80.81     10.72 o
  12   2   6       33.53       40.76     11.02 o
 -14   3   6       10.97       27.13      9.79 o
 -13   3   6       75.42       79.60     10.06 o
 -12   3   6       18.62       14.32      5.46 o
 -11   3   6       53.46       51.99     12.52 o
 -10   3   6        2.82        2.50      3.02 o
  -9   3   6       71.93       76.65      8.00 o
  -8   3   6      164.02      202.42     10.90 o
  -7   3   6       24.47       30.69      4.85 o
  -6   3   6      489.14      518.55     15.04 o
  -5   3   6       97.95       89.00     11.50 o
  -4   3   6      603.34      607.13     14.73 o
  -3   3   6     1205.46     1200.08     24.96 o
  -2   3   6      133.03      123.01      4.03 o
  -1   3   6     3087.17     3074.18     30.89 o
   0   3   6      801.23      811.78     12.83 o
   1   3   6        2.50        0.74      1.09 o
   2   3   6      499.93      467.79     11.96 o
   3   3   6       43.56       43.50      5.59 o
   4   3   6       22.20       14.98      2.81 o
   5   3   6      122.49      112.72      6.97 o
   6   3   6      129.71      112.83      6.54 o
   7   3   6       28.36       16.53      3.20 o
   8   3   6        0.21       -1.25      2.03 o
   9   3   6       11.47       13.58      3.43 o
  10   3   6        0.00       -1.18      2.99 o
  11   3   6       45.94       39.51      8.45 o
 -13   4   6        0.20       -0.68      4.86 o
 -12   4   6        4.78        7.97      4.61 o
 -11   4   6        5.36       11.36      4.43 o
 -10   4   6       44.20       47.07      7.72 o
  -9   4   6        4.90        1.65      3.09 o
  -8   4   6        0.40        2.95      3.59 o
  -7   4   6       60.02       58.67      6.68 o
  -6   4   6       81.24       80.86      7.00 o
  -5   4   6      175.22      189.00      9.11 o
  -4   4   6       10.99        7.71      2.62 o
  -3   4   6       10.32       11.53      2.33 o
  -2   4   6       89.72       93.86      4.99 o
  -1   4   6        2.77        3.89      1.18 o
   0   4   6        1.79        1.50      1.04 o
   1   4   6      325.76      313.81      7.49 o
   2   4   6       22.26       13.58      2.86 o
   3   4   6        7.56        5.66      2.43 o
   4   4   6       12.03       11.79      2.86 o
   5   4   6       70.67       74.72      9.91 o
   6   4   6      202.25      186.62      9.33 o
   7   4   6        0.09        4.17      2.31 o
   8   4   6       85.08       74.81      6.55 o
   9   4   6        0.75        2.43      2.36 o
  10   4   6       22.57       25.53     10.08 o
  11   4   6       10.74       15.42      6.50 o
 -13   5   6       36.13       28.16      9.26 o
 -12   5   6       42.09       32.21      8.70 o
 -11   5   6      149.70      201.20     13.59 o
 -10   5   6        1.10        1.92      3.38 o
  -9   5   6      110.36      121.80     14.56 o
  -8   5   6      109.02      106.20      9.02 o
  -7   5   6       84.55       78.67      7.59 o
  -6   5   6       32.90       33.18      7.82 o
  -5   5   6      103.70       83.14      6.99 o
  -4   5   6        2.92        3.15      2.43 o
  -3   5   6      198.65      197.33      8.39 o
  -2   5   6       35.94       29.75      4.45 o
  -1   5   6       56.29       57.77      3.52 o
   0   5   6      435.22      488.33     13.85 o
   1   5   6       33.15       27.93      3.92 o
   2   5   6      289.38      267.29     16.38 o
   3   5   6      570.45      565.35     18.59 o
   4   5   6      223.18      216.02      9.89 o
   5   5   6      202.85      206.83     10.43 o
   6   5   6       34.01       27.93      4.56 o
   7   5   6        0.77       -0.87      2.07 o
   8   5   6        6.76       10.07      3.37 o
   9   5   6      113.71      110.18     16.49 o
  10   5   6       13.51       14.53      5.40 o
 -12   6   6        0.79       -2.57      5.69 o
 -11   6   6       32.89       21.64      7.76 o
 -10   6   6       28.80       30.69      6.31 o
  -9   6   6      390.05      425.94     17.25 o
  -8   6   6      244.17      234.06     12.90 o
  -7   6   6      132.90      146.18     10.14 o
  -6   6   6      268.97      308.77     13.85 o
  -5   6   6       41.78       44.27      5.75 o
  -4   6   6      382.75      423.40     14.04 o
  -3   6   6      423.94      418.36     17.13 o
  -2   6   6      214.87      200.87      7.64 o
  -1   6   6      388.21      372.28     12.25 o
   0   6   6      494.24      502.63     19.30 o
   1   6   6        3.34        5.00      2.51 o
   2   6   6        2.99       -0.92      1.91 o
   3   6   6       20.07       21.37      5.55 o
   4   6   6       84.11       77.88      6.99 o
   5   6   6        3.91        4.94      3.03 o
   6   6   6       26.10       30.05      4.96 o
   7   6   6        2.74        0.59      2.52 o
   8   6   6        1.64        0.22      2.75 o
   9   6   6        6.50        4.70      4.19 o
  10   6   6       11.35        8.97      5.81 o
 -11   7   6       31.21       28.51      8.16 o
 -10   7   6       57.14       45.85     19.27 o
  -9   7   6       14.26       14.26      6.63 o
  -8   7   6       99.39      130.70     10.83 o
  -7   7   6      133.49      148.84     10.86 o
  -6   7   6      358.26      359.61     14.72 o
  -5   7   6      180.50      182.62     10.70 o
  -4   7   6      112.19      100.56      7.94 o
  -3   7   6      846.87      927.69     36.14 o
  -2   7   6       71.57       75.78      6.87 o
  -1   7   6      117.33      118.49     10.66 o
   0   7   6        0.08        3.08      3.16 o
   1   7   6       50.11       60.46      8.21 o
   2   7   6       17.97       21.12      5.41 o
   3   7   6       96.67       98.29      8.58 o
   4   7   6      132.41      139.55     11.42 o
   5   7   6      100.75      113.24     12.91 o
   6   7   6       12.40       11.94      5.10 o
   7   7   6       19.24       14.77      5.03 o
   8   7   6       32.46       28.83      6.93 o
   9   7   6       33.16       36.15     24.23 o
 -10   8   6        0.00        2.41      5.17 o
  -9   8   6        0.29       -1.10      4.28 o
  -8   8   6       37.82       29.95      7.98 o
  -7   8   6        0.56        2.10      4.52 o
  -6   8   6      135.59      155.98     15.47 o
  -5   8   6      117.10      143.66     18.67 o
  -4   8   6       99.91       82.41      9.93 o
  -3   8   6      752.11      753.04     20.81 o
  -2   8   6     1245.26     1304.17     34.91 o
  -1   8   6       91.85       88.68     15.97 o
   0   8   6      230.18      220.85     14.16 o
   1   8   6        6.99        6.56      4.17 o
   2   8   6       39.61       41.29      7.81 o
   3   8   6      302.81      315.91     17.01 o
   4   8   6        0.10        1.86      3.76 o
   5   8   6        0.11       -2.77      3.50 o
   6   8   6       77.07       75.99      9.99 o
   7   8   6        1.72        3.30      5.84 o
   8   8   6       11.16       21.99      8.76 o
  -9   9   6       11.54        5.40      6.08 o
  -8   9   6        6.03        4.39      5.08 o
  -7   9   6       24.62       27.71      7.67 o
  -6   9   6       29.10       23.29      7.59 o
  -5   9   6       35.48       52.60      9.25 o
  -4   9   6        0.16        3.02      4.77 o
  -3   9   6        6.31        5.71      6.89 o
  -2   9   6       15.97       15.37     11.29 o
  -1   9   6      252.51      248.03     20.94 o
   0   9   6       30.49       25.32      7.99 o
   1   9   6       43.04       32.44     12.40 o
   2   9   6       31.28       14.39      6.53 o
   3   9   6      105.69       96.35     25.34 o
   4   9   6       44.34       32.41      7.23 o
   5   9   6       19.62        9.51      5.69 o
   6   9   6       20.31       22.62      6.83 o
  -7  10   6        3.67       13.22     11.01 o
  -6  10   6      109.43      107.97     19.27 o
  -5  10   6       65.16       65.21     11.56 o
  -4  10   6        3.94        4.41      7.71 o
  -3  10   6        6.24        9.93      6.89 o
  -2  10   6       15.97       15.77     11.84 o
  -1  10   6        1.71        0.55      4.68 o
   0  10   6        4.07       -3.84      3.84 o
   1  10   6       17.15       16.53      5.20 o
   2  10   6      105.58      110.30     12.30 o
   3  10   6        2.14        4.36      5.51 o
   4  10   6        2.13        4.31      4.88 o
  -3  11   6        1.41        3.08      5.50 o
  -2  11   6        0.32        5.98      5.51 o
  -1  11   6       16.02       18.76      7.15 o
   0  11   6       89.55      121.93     11.90 o
 -14   1   7        4.06        3.95      5.66 o
 -13   1   7       39.23       37.50      8.22 o
 -12   1   7        9.94        9.07      4.27 o
 -11   1   7       13.08       15.27      4.30 o
 -10   1   7       28.47       29.26      5.73 o
  -9   1   7        2.65        2.65      3.13 o
  -8   1   7      224.02      232.62     11.54 o
  -7   1   7        7.75       10.12      4.50 o
  -6   1   7       44.75       49.59      5.49 o
  -5   1   7       39.36       29.15      2.06 o
  -4   1   7     3181.67     3173.54     30.25 o
  -3   1   7       25.00       26.39      3.90 o
  -2   1   7     1079.94     1107.60     14.97 o
  -1   1   7     6883.51     7010.65     65.63 o
   0   1   7      842.22      949.94     15.23 o
   1   1   7       11.44       13.07      1.82 o
   2   1   7      123.30      116.70      4.42 o
   3   1   7      691.78      736.86     10.85 o
   4   1   7      412.95      387.19      9.05 o
   5   1   7      734.22      643.87     26.37 o
   6   1   7      243.04      265.65      8.65 o
   7   1   7       51.64       66.28     10.30 o
   8   1   7       16.54       14.43      3.47 o
   9   1   7       43.63       42.83      6.62 o
  10   1   7       22.56       10.08      7.15 o
  11   1   7        6.81        1.32      3.84 o
 -14   2   7       39.17       23.61      7.39 o
 -13   2   7       31.22       25.77      7.50 o
 -12   2   7        3.96        8.30      4.84 o
 -11   2   7       46.28       39.08      6.89 o
 -10   2   7      284.65      296.98     14.17 o
  -9   2   7      114.32      103.73      8.90 o
  -8   2   7       89.97       93.82      8.00 o
  -7   2   7       90.53       89.72      7.49 o
  -6   2   7     1276.80     1295.57     25.64 o
  -5   2   7       55.82       60.21      2.82 o
  -4   2   7       54.74       50.97      3.56 o
  -3   2   7      635.78      666.49     12.87 o
  -2   2   7      386.52      445.16      8.92 o
  -1   2   7       27.90       24.35      3.61 o
   0   2   7       32.07       37.30      2.75 o
   1   2   7      147.35      126.97      4.51 o
   2   2   7      182.22      166.09      8.04 o
   3   2   7      110.01      104.38      5.98 o
   4   2   7       15.07       15.49      2.95 o
   5   2   7      183.13      168.20      8.47 o
   6   2   7      120.53      123.28      6.73 o
   7   2   7      100.85       98.91      6.41 o
   8   2   7       18.90       23.25      4.19 o
   9   2   7       27.82       22.42      4.63 o
  10   2   7        9.19        7.87      3.44 o
  11   2   7       26.96       29.87      6.42 o
 -14   3   7       39.81       34.53     12.37 o
 -13   3   7        5.27        7.75      5.05 o
 -12   3   7        0.21        1.70      3.80 o
 -11   3   7      102.41       96.74      9.73 o
 -10   3   7       25.31       18.65      4.78 o
  -9   3   7       50.68       42.40      6.29 o
  -8   3   7      924.67      918.25     23.25 o
  -7   3   7        7.11        7.77      3.78 o
  -6   3   7       71.27       62.77      7.65 o
  -5   3   7      241.54      260.06      8.45 o
  -4   3   7      134.10      141.33      4.65 o
  -3   3   7      109.81      102.67      4.07 o
  -2   3   7      112.59       91.17      3.68 o
  -1   3   7       80.71       98.75      4.65 o
   0   3   7      479.06      531.29     10.19 o
   1   3   7       10.04        6.08      1.52 o
   2   3   7        9.97        4.24      2.00 o
   3   3   7       47.38       33.18      7.30 o
   4   3   7      819.80      844.60     16.46 o
   5   3   7        8.97        9.29      2.82 o
   6   3   7        0.01        0.92      1.80 o
   7   3   7        0.04       -0.07      2.31 o
   8   3   7       16.90       20.02      3.77 o
   9   3   7       25.27       21.22      4.71 o
  10   3   7       51.88       56.09      7.11 o
  11   3   7        0.86       -2.57      3.94 o
 -13   4   7       11.27        3.46      4.45 o
 -12   4   7        2.34        3.16      4.69 o
 -11   4   7      268.71      288.93     15.80 o
 -10   4   7      315.22      375.81     25.73 o
  -9   4   7        4.81        3.46      2.95 o
  -8   4   7      461.13      491.56     16.85 o
  -7   4   7       81.63       89.69      9.50 o
  -6   4   7      171.85      177.88      9.85 o
  -5   4   7      241.15      286.34     11.13 o
  -4   4   7      108.24       98.99      5.59 o
  -3   4   7     3087.22     3286.54     60.45 o
  -2   4   7     1250.38     1319.20     16.90 o
  -1   4   7     2534.68     2709.69     27.61 o
   0   4   7      250.95      273.83      7.68 o
   1   4   7      372.44      406.32     11.95 o
   2   4   7      282.35      242.39      9.35 o
   3   4   7      668.02      666.42     29.94 o
   4   4   7     2213.04     2240.11     31.72 o
   5   4   7      356.49      347.71     12.46 o
   6   4   7      827.93      855.72     23.41 o
   7   4   7     1760.55     1907.88     34.60 o
   8   4   7       10.59        9.49      3.34 o
   9   4   7       21.27       22.46      4.47 o
  10   4   7        0.07       -0.59      4.89 o
 -13   5   7       12.60        8.11      7.59 o
 -12   5   7        0.11        0.22      3.85 o
 -11   5   7        0.46        5.03      5.83 o
 -10   5   7      161.90      142.44     20.06 o
  -9   5   7       79.96       83.76      8.82 o
  -8   5   7       55.11       43.14      6.53 o
  -7   5   7      147.56      167.01     10.45 o
  -6   5   7      234.49      207.47     10.92 o
  -5   5   7        1.03       -1.70      2.00 o
  -4   5   7        3.47        4.48      2.24 o
  -3   5   7       91.25       91.30      5.52 o
  -2   5   7       56.97       54.00      3.65 o
  -1   5   7       43.55       45.62      3.85 o
   0   5   7      175.32      148.49     11.62 o
   1   5   7      380.53      401.74     12.40 o
   2   5   7      155.98      129.14      7.82 o
   3   5   7       74.65       66.55     10.75 o
   4   5   7      301.81      299.80     11.95 o
   5   5   7      341.99      343.65     12.95 o
   6   5   7      107.54      100.56      8.09 o
   7   5   7        0.09       -0.53      2.06 o
   8   5   7        0.55        0.30      2.73 o
   9   5   7        3.44        7.24      5.81 o
  10   5   7        8.88        2.68      4.08 o
 -12   6   7        3.86        1.53      5.16 o
 -11   6   7       67.39       54.67     10.90 o
 -10   6   7      111.06      127.38     12.82 o
  -9   6   7        0.39        2.33      3.26 o
  -8   6   7       46.99       41.19      6.44 o
  -7   6   7        2.68        2.87      2.94 o
  -6   6   7       81.81       75.90      7.52 o
  -5   6   7        2.01        2.10      3.28 o
  -4   6   7      166.23      182.65      8.20 o
  -3   6   7      161.62      162.13      7.44 o
  -2   6   7      166.55      146.66     10.29 o
  -1   6   7        5.67        2.98      3.33 o
   0   6   7       64.35       59.11      5.92 o
   1   6   7      339.95      356.82     12.66 o
   2   6   7       72.86       67.06      8.80 o
   3   6   7       32.27       29.81      4.69 o
   4   6   7       17.80       15.83      3.95 o
   5   6   7      177.47      179.29     10.59 o
   6   6   7      112.62      109.99      8.83 o
   7   6   7       13.67       11.23      3.63 o
   8   6   7       24.06       22.92      4.60 o
   9   6   7        1.56       -0.44      4.18 o
 -11   7   7        0.03        1.54      6.19 o
 -10   7   7       12.89        3.37      4.99 o
  -9   7   7        0.29        7.11      4.25 o
  -8   7   7        4.13        0.86      4.34 o
  -7   7   7      101.48       94.12     13.62 o
  -6   7   7        2.42       -2.43      2.43 o
  -5   7   7      228.82      247.51     12.12 o
  -4   7   7      207.71      244.31     14.27 o
  -3   7   7        7.70       11.32      3.71 o
  -2   7   7       43.35       27.17      6.19 o
  -1   7   7      244.22      257.73     14.02 o
   0   7   7       49.60       42.98      6.88 o
   1   7   7      308.61      294.81     15.09 o
   2   7   7       17.99       18.80      5.01 o
   3   7   7      298.08      293.10     12.81 o
   4   7   7       71.16       53.94      6.63 o
   5   7   7      124.71      118.47      9.33 o
   6   7   7       31.83       20.00     10.35 o
   7   7   7        9.38        3.78      3.61 o
   8   7   7        6.63        3.51      4.18 o
 -10   8   7        2.19        3.66      5.41 o
  -9   8   7        0.66        0.38      4.77 o
  -8   8   7        0.18        3.93      4.31 o
  -7   8   7       15.28        3.95      3.94 o
  -6   8   7      132.94      125.54     10.28 o
  -5   8   7       29.25       30.12     14.32 o
  -4   8   7        4.15        1.57      3.15 o
  -3   8   7      121.67      144.61     14.60 o
  -2   8   7       15.45        0.14      4.13 o
  -1   8   7      110.74       95.55     10.33 o
   0   8   7      205.79      229.70     14.82 o
   1   8   7      388.67      402.78     18.94 o
   2   8   7      187.19      212.25     14.67 o
   3   8   7       39.64       44.52      8.81 o
   4   8   7       19.94        9.52      4.99 o
   5   8   7        0.04        4.51      4.75 o
   6   8   7       32.20       34.14     11.02 o
   7   8   7        0.01       -1.70      5.51 o
  -8   9   7       55.52       33.36      8.96 o
  -7   9   7        2.57       -1.65      4.86 o
  -6   9   7       36.64       29.89     15.70 o
  -5   9   7       47.17       36.26     20.11 o
  -4   9   7       10.19       15.67      5.96 o
  -3   9   7        4.23        5.69      6.89 o
  -2   9   7       31.94       25.18      6.74 o
  -1   9   7       11.34        3.67      6.89 o
   0   9   7       21.69       43.90      9.09 o
   1   9   7      136.82      143.86     13.22 o
   2   9   7       72.13       76.18     22.49 o
   3   9   7       16.14        4.04      8.81 o
   4   9   7       24.31       16.32     21.21 o
   5   9   7       97.93      132.90     13.24 o
   6   9   7        0.61       13.41      5.91 o
  -6  10   7        0.48        3.30      6.81 o
  -5  10   7       55.10       58.80     10.49 o
  -4  10   7       52.70       43.97      8.85 o
  -3  10   7       92.65      101.56     12.30 o
  -2  10   7       88.70      100.68     12.39 o
  -1  10   7       71.88       82.59     29.19 o
   0  10   7       27.32       24.69      7.13 o
   1  10   7       54.12       60.67     10.04 o
   2  10   7        0.30        4.29      4.86 o
   3  10   7        1.11        6.86      4.99 o
 -14   0   8        1.22       -4.93      6.42 o
 -13   0   8        7.64        0.37      5.69 o
 -12   0   8        0.37        5.72      7.71 o
 -11   0   8      104.94      111.02     13.44 o
 -10   0   8        2.99        1.65      4.07 o
  -9   0   8      561.20      601.78     23.78 o
  -8   0   8      124.33      129.50     11.66 o
  -7   0   8      159.73      149.32     15.97 o
  -6   0   8     2673.89     2764.33     98.87 o
  -5   0   8      919.35      754.60     16.97 o
  -4   0   8     1718.49     1548.33     45.45 o
  -3   0   8     1351.86     1331.12     34.88 o
  -2   0   8       20.28       33.59      3.96 o
  -1   0   8      156.23      171.09      7.53 o
   0   0   8       16.61       16.63      3.11 o
   1   0   8     1187.73     1074.18     22.29 o
   2   0   8     2009.85     1904.54     51.29 o
   3   0   8      776.34      777.19     19.29 o
   4   0   8      931.29      985.02     57.15 o
   5   0   8      592.67      598.10     60.95 o
   6   0   8      296.22      278.30     17.64 o
   7   0   8      218.53      213.23     16.53 o
   8   0   8      345.33      256.83     18.74 o
   9   0   8       37.08       34.15      8.81 o
  10   0   8        0.24       -1.10      4.41 o
  11   0   8        5.52        8.26      6.05 o
 -14   1   8        4.76        2.52      5.27 o
 -13   1   8        0.81       -1.52      4.58 o
 -12   1   8        9.33        9.89      4.87 o
 -11   1   8        5.25        2.33      4.03 o
 -10   1   8       83.76       86.72      8.89 o
  -9   1   8        0.00       -2.39      2.89 o
  -8   1   8       37.56       41.90      6.00 o
  -7   1   8        0.11        1.33      2.04 o
  -6   1   8      295.02      276.05     18.55 o
  -5   1   8     1719.43     1543.63     18.07 o
  -4   1   8     1873.06     1681.90     20.99 o
  -3   1   8     2013.88     1822.12     40.13 o
  -2   1   8      111.96       96.55      4.28 o
  -1   1   8      642.45      704.44     11.83 o
   0   1   8     1264.52     1412.60     18.89 o
   1   1   8     1359.77     1419.44     19.12 o
   2   1   8      497.86      492.99      9.91 o
   3   1   8       27.86       32.16      4.05 o
   4   1   8      368.24      385.80     11.58 o
   5   1   8        0.00        0.72      1.62 o
   6   1   8      114.21      112.18      7.32 o
   7   1   8        6.53        5.34      2.66 o
   8   1   8       55.99       43.94     14.04 o
   9   1   8       76.39       70.26      8.57 o
  10   1   8       16.96       15.12      5.01 o
  11   1   8        8.97        3.90      4.68 o
 -14   2   8       15.63       15.07      8.22 o
 -13   2   8       61.20       58.24      8.82 o
 -12   2   8       11.48       14.86      9.60 o
 -11   2   8       29.58       18.86      5.59 o
 -10   2   8       68.56       74.61      8.57 o
  -9   2   8       29.92       31.71      5.60 o
  -8   2   8        5.58        3.72      2.89 o
  -7   2   8        4.14       12.10      2.71 o
  -6   2   8      108.69      113.18      8.25 o
  -5   2   8       31.44       24.66      2.14 o
  -4   2   8      712.63      739.12     11.37 o
  -3   2   8       64.28       67.15      4.93 o
  -2   2   8      987.60     1050.57     15.65 o
  -1   2   8      914.98      887.71     13.94 o
   0   2   8       45.37       54.64      3.48 o
   1   2   8      224.59      214.76      9.01 o
   2   2   8      258.66      248.04      8.76 o
   3   2   8       92.54       99.39      6.14 o
   4   2   8      199.95      213.83      8.73 o
   5   2   8     1496.83     1609.07     28.29 o
   6   2   8      311.39      306.02      9.95 o
   7   2   8      187.59      178.44      8.36 o
   8   2   8        6.17        4.20      2.99 o
   9   2   8       44.74       43.57      6.81 o
  10   2   8        0.90        0.78      3.69 o
  11   2   8       13.60       12.88      5.01 o
 -14   3   8       27.25       28.57      7.53 o
 -13   3   8        0.12        0.94      4.33 o
 -12   3   8      123.99      147.92     12.53 o
 -11   3   8       53.81       61.84      9.26 o
 -10   3   8       24.21       19.27      5.16 o
  -9   3   8       62.66       67.01      7.73 o
  -8   3   8       16.16       13.45      5.24 o
  -7   3   8      216.04      203.26     10.60 o
  -6   3   8        8.27        6.87      3.26 o
  -5   3   8      472.45      395.00     50.67 o
  -4   3   8        0.59       -0.36      1.16 o
  -3   3   8        2.39       -0.05      1.19 o
  -2   3   8      158.01      124.26      4.52 o
  -1   3   8      447.82      425.85      9.55 o
   0   3   8        6.95        6.15      1.82 o
   1   3   8      866.62      923.92     18.55 o
   2   3   8      817.57      837.63     18.71 o
   3   3   8       95.66       92.93      6.21 o
   4   3   8      333.69      323.10     11.41 o
   5   3   8      767.75      744.69     18.34 o
   6   3   8       67.61       75.59      6.13 o
   7   3   8        0.34        2.87      2.63 o
   8   3   8      171.91      165.12     18.48 o
   9   3   8        2.65        3.15      3.21 o
  10   3   8       12.38       10.85      4.14 o
 -13   4   8        0.11        1.17      4.16 o
 -12   4   8        9.19        6.21      4.75 o
 -11   4   8        8.26       16.88      7.31 o
 -10   4   8        0.56       -1.29      3.29 o
  -9   4   8       58.99       63.63      7.85 o
  -8   4   8       61.21       69.65      7.85 o
  -7   4   8        8.63        6.54      5.60 o
  -6   4   8       81.70       84.20      6.36 o
  -5   4   8       53.29       46.20      4.61 o
  -4   4   8       27.47       29.33      3.62 o
  -3   4   8       49.68       39.80      3.95 o
  -2   4   8        6.97        5.99      1.77 o
  -1   4   8       49.45       45.47      3.85 o
   0   4   8      150.88      169.82      8.76 o
   1   4   8      137.37      133.50     14.33 o
   2   4   8      207.07      199.15      8.78 o
   3   4   8      387.32      373.13     23.37 o
   4   4   8       11.60       11.19      3.03 o
   5   4   8       75.28       84.23      7.20 o
   6   4   8        1.96        1.66      2.85 o
   7   4   8      110.11      117.37      7.97 o
   8   4   8        0.35        3.89      2.82 o
   9   4   8       15.41       18.22      4.69 o
  10   4   8        0.73       -1.28      3.55 o
 -13   5   8       10.85       13.96      7.99 o
 -12   5   8       75.62       78.05      9.87 o
 -11   5   8       15.78       12.61      4.91 o
 -10   5   8       62.86       55.86      8.04 o
  -9   5   8       24.41       33.46      6.03 o
  -8   5   8        6.89        8.11      4.06 o
  -7   5   8       95.79       90.25      8.30 o
  -6   5   8        0.00        1.25      2.72 o
  -5   5   8       49.68       41.18      4.58 o
  -4   5   8      287.07      277.29     14.48 o
  -3   5   8       63.16       74.93      5.15 o
  -2   5   8       29.10       35.57      3.71 o
  -1   5   8        2.69        2.99      2.18 o
   0   5   8        0.05       -0.26      1.69 o
   1   5   8       57.80       60.03      7.13 o
   2   5   8        5.02        4.69      3.44 o
   3   5   8      504.36      506.30     15.51 o
   4   5   8      179.54      147.29      8.83 o
   5   5   8      520.91      557.35     17.25 o
   6   5   8      194.75      182.91     13.25 o
   7   5   8       74.42       90.50      7.44 o
   8   5   8      189.97      208.29     10.98 o
   9   5   8       25.20       24.45      4.85 o
 -12   6   8       38.89       30.48     25.88 o
 -11   6   8       25.40       17.61      5.90 o
 -10   6   8       95.93      123.39     11.44 o
  -9   6   8        0.24       -1.05      4.56 o
  -8   6   8       63.51       78.72     10.38 o
  -7   6   8       92.64       88.89      8.67 o
  -6   6   8        0.04       -1.43      2.74 o
  -5   6   8      218.45      242.77     12.64 o
  -4   6   8      315.42      325.46     12.73 o
  -3   6   8      146.61      140.85     10.18 o
  -2   6   8      151.49      159.02      8.78 o
  -1   6   8       75.39       74.19      6.50 o
   0   6   8       49.75       49.07      5.60 o
   1   6   8      139.31      123.73      8.25 o
   2   6   8      541.72      557.29     16.74 o
   3   6   8      433.88      426.85     15.50 o
   4   6   8      340.02      349.88     13.66 o
   5   6   8      265.45      267.78     19.61 o
   6   6   8       55.91       64.84      7.44 o
   7   6   8       16.88       15.34      4.13 o
   8   6   8        0.11        3.50      3.19 o
   9   6   8        9.91        7.22      5.03 o
 -11   7   8        0.08        1.39      7.15 o
 -10   7   8        0.18       -2.11      4.92 o
  -9   7   8       27.87       18.65      6.73 o
  -8   7   8       14.61       22.38      8.74 o
  -7   7   8        4.25        9.64      7.98 o
  -6   7   8       91.27       86.32     12.68 o
  -5   7   8       56.67       55.82      6.95 o
  -4   7   8      129.99      128.96     15.95 o
  -3   7   8      415.23      478.59     16.10 o
  -2   7   8      416.83      430.35     34.46 o
  -1   7   8      371.96      390.00     17.73 o
   0   7   8       47.14       45.52      7.53 o
   1   7   8        3.47        7.56      4.07 o
   2   7   8      160.56      164.09     10.13 o
   3   7   8       76.48       68.35      9.35 o
   4   7   8       17.24       20.23      4.78 o
   5   7   8       33.17       39.36      6.81 o
   6   7   8        0.14        0.20      3.32 o
   7   7   8        3.33        0.80      3.47 o
   8   7   8       68.78       78.05      9.42 o
 -10   8   8        1.14       -2.33      4.99 o
  -9   8   8       22.11       19.83      6.34 o
  -8   8   8        5.64        3.60      4.45 o
  -7   8   8       68.67       91.72     12.12 o
  -6   8   8       79.86      101.12     12.23 o
  -5   8   8       87.16       98.47     12.57 o
  -4   8   8        6.36        1.30      4.23 o
  -3   8   8      119.23       86.06     19.01 o
  -2   8   8       76.54       76.05     21.76 o
  -1   8   8       40.40       28.71      6.61 o
   0   8   8       67.44       66.92     12.40 o
   1   8   8       78.10       78.04     13.50 o
   2   8   8      243.05      251.08     15.87 o
   3   8   8      220.46      244.07     13.82 o
   4   8   8      149.91      156.93     16.25 o
   5   8   8       73.44       76.51     15.42 o
   6   8   8       49.31       40.52      8.45 o
  -8   9   8       11.88       21.16      8.36 o
  -7   9   8       34.69       17.22      7.27 o
  -6   9   8        4.44        9.66      4.78 o
  -5   9   8       38.81       38.51      8.54 o
  -4   9   8       76.89       92.58     14.87 o
  -3   9   8      136.01      149.29     39.11 o
  -2   9   8       15.02        3.19      4.58 o
  -1   9   8       70.42       74.28     10.42 o
   0   9   8        0.11        3.85      4.63 o
   1   9   8       11.36        9.65      7.15 o
   2   9   8        3.34        1.52      4.41 o
   3   9   8        1.30        3.59      4.77 o
   4   9   8      136.42      131.23     13.34 o
   5   9   8       10.11        5.62      5.40 o
  -6  10   8       35.37       48.13     10.05 o
  -5  10   8        3.64        3.84      5.24 o
  -4  10   8        6.54        4.87      6.03 o
  -3  10   8       23.56       25.82      7.13 o
  -2  10   8        4.45       -3.13      4.67 o
  -1  10   8        1.89       -3.01      4.07 o
   0  10   8       96.66       95.56     22.03 o
   1  10   8       54.82       55.04     21.75 o
   2  10   8       37.47       30.37      7.67 o
 -14   1   9       67.22       46.88      9.19 o
 -13   1   9        0.44        1.08      4.64 o
 -12   1   9      156.30      153.85     19.00 o
 -11   1   9        2.74       -1.64      4.42 o
 -10   1   9       13.02        4.21      5.01 o
  -9   1   9      163.49      144.80     10.48 o
  -8   1   9      159.45      141.65      9.83 o
  -7   1   9      277.28      288.72      8.92 o
  -6   1   9     1134.54     1212.94     30.87 o
  -5   1   9      476.18      507.86      9.96 o
  -4   1   9     2070.97     1867.13     28.39 o
  -3   1   9     1857.26     1898.07     23.63 o
  -2   1   9      797.46      763.93     12.92 o
  -1   1   9       52.83       54.21      6.58 o
   0   1   9      422.75      481.26     16.08 o
   1   1   9       50.04       42.57      6.23 o
   2   1   9      288.33      271.62     10.27 o
   3   1   9      368.65      386.57     11.46 o
   4   1   9      585.83      643.28     15.70 o
   5   1   9       16.72       13.22      3.06 o
   6   1   9        0.00       -0.30      2.11 o
   7   1   9       95.20      103.38      9.32 o
   8   1   9      105.37       86.30     14.04 o
   9   1   9       32.95       30.86      6.03 o
  10   1   9       22.40       23.85      6.08 o
 -14   2   9        0.18       -0.22      5.63 o
 -13   2   9        0.43        1.81      4.61 o
 -12   2   9        5.24        5.41      4.95 o
 -11   2   9       18.17       13.19      5.07 o
 -10   2   9        0.01        3.20      3.57 o
  -9   2   9       37.13       37.98      6.11 o
  -8   2   9        5.97        2.15      2.89 o
  -7   2   9       47.40       46.97      4.93 o
  -6   2   9        5.65        6.13      2.56 o
  -5   2   9      290.21      287.06      9.87 o
  -4   2   9       57.58       62.93      4.37 o
  -3   2   9       88.41       80.15      4.27 o
  -2   2   9      160.94      168.15      5.88 o
  -1   2   9      145.45      126.82      6.28 o
   0   2   9      362.08      389.48      9.08 o
   1   2   9       18.55       12.89      2.24 o
   2   2   9      201.08      190.80     14.90 o
   3   2   9       65.27       57.07      5.90 o
   4   2   9        0.07        0.37      2.00 o
   5   2   9       12.26        5.56      2.67 o
   6   2   9        5.45        2.39      2.12 o
   7   2   9       28.06       22.86      4.33 o
   8   2   9      145.06      141.88     11.28 o
   9   2   9        1.41       -0.10      3.04 o
  10   2   9       17.05       24.82      6.19 o
 -13   3   9       60.90       94.95     11.47 o
 -12   3   9       29.54       23.85      6.31 o
 -11   3   9        0.87       -1.17      3.22 o
 -10   3   9        0.09       -2.79      3.10 o
  -9   3   9       59.45       59.67      7.62 o
  -8   3   9        5.33        2.93      3.82 o
  -7   3   9       79.22       85.05      7.46 o
  -6   3   9      190.57      203.58      8.28 o
  -5   3   9      561.35      547.29     12.99 o
  -4   3   9      110.56      119.77      4.84 o
  -3   3   9       52.18       38.14      7.47 o
  -2   3   9     1747.71     1749.31     23.66 o
  -1   3   9       63.61       71.96      7.63 o
   0   3   9       69.02       80.85      5.17 o
   1   3   9       11.53        7.98      3.70 o
   2   3   9       91.89       90.45      6.99 o
   3   3   9      321.22      329.69     11.51 o
   4   3   9     1001.55     1002.09     21.83 o
   5   3   9     1232.90     1324.11     26.54 o
   6   3   9      360.34      411.18     19.36 o
   7   3   9      130.77      120.71      7.90 o
   8   3   9        9.55        3.52      3.14 o
   9   3   9        6.17        4.26      3.69 o
  10   3   9       10.74        2.37      3.85 o
 -13   4   9       13.30       15.70      5.75 o
 -12   4   9       10.13       14.41      4.96 o
 -11   4   9      179.78      182.20     13.26 o
 -10   4   9        7.54        8.58      4.25 o
  -9   4   9       12.59       14.94      8.45 o
  -8   4   9       28.98       26.71      5.49 o
  -7   4   9       44.33       48.71      6.35 o
  -6   4   9        0.16        1.52      2.19 o
  -5   4   9     1351.55     1462.24     23.87 o
  -4   4   9       11.50        8.45      2.54 o
  -3   4   9       71.41       67.15      5.33 o
  -2   4   9       73.22       80.42      9.86 o
  -1   4   9       53.04       61.37      5.34 o
   0   4   9       24.77       20.11      6.16 o
   1   4   9      157.47      163.97     20.21 o
   2   4   9      179.43      186.29      8.83 o
   3   4   9       89.18       84.94      9.71 o
   4   4   9      242.20      243.80     12.93 o
   5   4   9     1121.16     1246.05     26.54 o
   6   4   9      579.69      632.41     26.77 o
   7   4   9        7.61        8.06      3.16 o
   8   4   9      120.64      153.93     12.80 o
   9   4   9      126.20      162.19     11.42 o
 -12   5   9      106.95      122.99     12.29 o
 -11   5   9       23.37       20.77      6.45 o
 -10   5   9       29.79       22.08      5.61 o
  -9   5   9        6.01        0.02      3.22 o
  -8   5   9        0.96        1.78      3.24 o
  -7   5   9        3.85        4.53      2.55 o
  -6   5   9        2.96        1.78      2.48 o
  -5   5   9        2.36        1.11      2.39 o
  -4   5   9       25.92       41.70      5.67 o
  -3   5   9       16.59       10.75      2.39 o
  -2   5   9      794.24      880.80     16.63 o
  -1   5   9       40.54       49.69      5.35 o
   0   5   9      183.65      197.91     14.18 o
   1   5   9       14.51        7.73      2.74 o
   2   5   9      228.73      228.66     15.19 o
   3   5   9      106.10      114.90      8.25 o
   4   5   9       49.40       52.21      6.14 o
   5   5   9        0.07       -0.81      2.69 o
   6   5   9       65.08       62.55      7.99 o
   7   5   9       12.82       10.54      3.61 o
   8   5   9       14.01       11.84      3.73 o
   9   5   9        9.71       10.24      4.25 o
 -12   6   9        0.29        3.79      4.61 o
 -11   6   9        6.41        5.94      4.74 o
 -10   6   9        4.05        3.60      3.98 o
  -9   6   9       41.87       33.51      7.42 o
  -8   6   9       49.67       49.20      7.27 o
  -7   6   9      101.78      123.14      9.54 o
  -6   6   9        0.01        4.37      3.26 o
  -5   6   9      195.48      234.08     11.62 o
  -4   6   9      199.40      202.92     11.00 o
  -3   6   9       37.04       32.15      5.67 o
  -2   6   9       85.18       93.46      7.20 o
  -1   6   9       14.70        9.16      3.15 o
   0   6   9       28.45       16.17      3.80 o
   1   6   9        8.10        3.59      3.18 o
   2   6   9      222.03      219.33     15.73 o
   3   6   9      157.87      170.97     10.35 o
   4   6   9       18.84       18.81      4.00 o
   5   6   9       40.02       33.82      5.87 o
   6   6   9        5.21        4.39      3.59 o
   7   6   9        7.41        4.52      3.32 o
   8   6   9       56.71       59.25      9.86 o
 -11   7   9       11.66       -1.00      6.38 o
 -10   7   9        2.61       -0.68      4.11 o
  -9   7   9        6.82        7.47      4.75 o
  -8   7   9       50.52       54.89      8.00 o
  -7   7   9        6.24        4.75      3.82 o
  -6   7   9        4.53        1.67      3.03 o
  -5   7   9        8.74        6.17      3.79 o
  -4   7   9       63.39       57.18      6.93 o
  -3   7   9        8.49        0.28      3.89 o
  -2   7   9        2.63        2.15      4.23 o
  -1   7   9       41.36       50.90      8.21 o
   0   7   9      136.54      144.63      9.42 o
   1   7   9       27.40       19.43      4.27 o
   2   7   9        9.44        3.61      3.28 o
   3   7   9        2.38        0.11      2.74 o
   4   7   9       56.20       58.35      7.35 o
   5   7   9        0.79        0.47      3.35 o
   6   7   9       10.89        4.59      4.06 o
   7   7   9        0.30       -3.15      3.15 o
  -9   8   9       56.42       45.52      8.14 o
  -8   8   9       64.05      115.70     16.25 o
  -7   8   9       43.25       52.85      7.93 o
  -6   8   9        2.88        3.84      5.06 o
  -5   8   9       17.43       15.03      4.75 o
  -4   8   9       75.40       53.34     20.65 o
  -3   8   9        1.25        0.65      7.99 o
  -2   8   9        2.00       -1.26      3.96 o
  -1   8   9       70.37       76.84     10.45 o
   0   8   9        4.80        2.04      3.84 o
   1   8   9        6.53        6.91      5.01 o
   2   8   9       10.46        7.43      5.06 o
   3   8   9       53.18       47.67     26.16 o
   4   8   9       11.92       14.49      6.08 o
   5   8   9       50.39       48.64      7.90 o
   6   8   9       17.49       14.18      5.07 o
  -8   9   9       48.09       74.80      9.71 o
  -7   9   9       11.27       10.61      5.16 o
  -6   9   9        0.50       -1.60      5.16 o
  -5   9   9        0.26        1.88      4.48 o
  -4   9   9       69.85       60.45     10.28 o
  -3   9   9      285.89      303.46     32.51 o
  -2   9   9        0.41        2.47      6.61 o
  -1   9   9        0.33        2.58      4.86 o
   0   9   9       79.49       84.63     11.22 o
   1   9   9       17.02       10.87      6.05 o
   2   9   9        0.44       -1.29      4.48 o
   3   9   9        3.07       12.86      6.89 o
   4   9   9        0.00        0.26      4.67 o
  -5  10   9        1.98       -2.04      5.29 o
  -4  10   9       15.68       15.10      7.37 o
  -3  10   9        1.76        1.47      5.17 o
  -2  10   9        0.60       -3.83      3.83 o
  -1  10   9       41.46       27.79     12.12 o
   0  10   9        1.83       -4.49      5.01 o
   1  10   9       19.64       14.20     14.87 o
 -14   0  10        2.14       11.56     11.56 o
 -13   0  10        1.16       -1.10      7.15 o
 -12   0  10       76.64       82.62     17.63 o
 -11   0  10       64.56       52.32     13.77 o
 -10   0  10      237.64      239.13     23.14 o
  -9   0  10       12.24       -4.95      4.95 o
  -8   0  10        1.03       -3.30      3.30 o
  -7   0  10      352.94      388.06     24.25 o
  -6   0  10       87.01       72.72      7.71 o
  -5   0  10      157.81      150.42     14.87 o
  -4   0  10     1546.08     1722.09     32.31 o
  -3   0  10       96.14       80.22      6.21 o
  -2   0  10     2785.65     2772.51     45.65 o
  -1   0  10        3.30        8.29      3.58 o
   0   0  10        3.86        6.05      2.51 o
   1   0  10     2108.35     2211.88     39.36 o
   2   0  10        5.96        2.79      2.34 o
   3   0  10        2.11        1.10      3.30 o
   4   0  10       10.19       12.66      4.95 o
   5   0  10       26.89       26.44      7.16 o
   6   0  10       42.94       47.91      9.91 o
   7   0  10      326.41      408.89     24.79 o
   8   0  10        2.93        1.65      3.85 o
   9   0  10        5.93       21.47      8.26 o
  10   0  10      232.76      235.80     22.04 o
 -14   1  10        0.79       -0.70      4.66 o
 -13   1  10       17.67       21.11      6.93 o
 -12   1  10       32.40       38.81      7.62 o
 -11   1  10        6.09        4.93      3.99 o
 -10   1  10        1.65        0.75      3.09 o
  -9   1  10       56.66       46.75     11.56 o
  -8   1  10      411.90      436.40     16.01 o
  -7   1  10       33.67       38.60      6.74 o
  -6   1  10       22.78       10.28      2.89 o
  -5   1  10      319.25      342.42     10.22 o
  -4   1  10      174.80      148.82     10.25 o
  -3   1  10      193.95      184.96      6.83 o
  -2   1  10      706.15      745.99     20.95 o
  -1   1  10        0.76       -0.11      1.57 o
   0   1  10       28.54       24.66      3.85 o
   1   1  10      365.06      400.83      9.70 o
   2   1  10      155.19      175.33      7.84 o
   3   1  10        1.04        0.99      2.10 o
   4   1  10      415.96      431.91     18.52 o
   5   1  10      619.38      674.69     21.44 o
   6   1  10      558.62      574.73     20.27 o
   7   1  10      392.78      415.74     18.74 o
   8   1  10       33.03       26.57     12.40 o
   9   1  10        7.38        8.36      5.51 o
  10   1  10       41.37       46.07     12.40 o
 -14   2  10        6.36        0.80      4.75 o
 -13   2  10        2.43        5.87      4.74 o
 -12   2  10       23.98       18.48      6.16 o
 -11   2  10       61.40       50.58     11.70 o
 -10   2  10        0.01        0.77      3.60 o
  -9   2  10       29.34       29.53      5.71 o
  -8   2  10       18.73       22.17      5.16 o
  -7   2  10        6.99        2.33      2.23 o
  -6   2  10       22.60       24.71      5.89 o
  -5   2  10       29.26       25.75      3.96 o
  -4   2  10      151.05      152.63      5.81 o
  -3   2  10      108.66       99.93      4.86 o
  -2   2  10     1336.31     1416.75     20.39 o
  -1   2  10      463.37      504.43     10.91 o
   0   2  10      299.51      298.05      9.31 o
   1   2  10        0.18        1.90      1.85 o
   2   2  10        7.46        3.87      2.32 o
   3   2  10      138.46      129.77      8.13 o
   4   2  10      203.15      206.45     11.21 o
   5   2  10      135.62      139.28     13.91 o
   6   2  10        8.25        7.02      3.38 o
   7   2  10        7.18        4.21      4.41 o
   8   2  10       50.75       57.30      8.18 o
   9   2  10       20.90       26.53      6.20 o
 -13   3  10        0.82       -0.36      5.24 o
 -12   3  10       17.20       11.96      5.55 o
 -11   3  10       80.18       78.19      9.56 o
 -10   3  10       10.33       12.59      4.75 o
  -9   3  10      132.99      161.94     11.45 o
  -8   3  10       40.63       56.18      5.48 o
  -7   3  10       95.29       94.21      6.59 o
  -6   3  10       66.36       60.66      5.26 o
  -5   3  10      198.37      193.23      8.11 o
  -4   3  10      971.66     1061.34     18.79 o
  -3   3  10       40.43       37.36      3.63 o
  -2   3  10        1.76        0.50      1.62 o
  -1   3  10       47.13       40.06      3.82 o
   0   3  10      859.00      864.98     18.54 o
   1   3  10      282.23      290.26     10.46 o
   2   3  10      152.34      165.45      8.62 o
   3   3  10        3.93        6.21      2.28 o
   4   3  10       99.25       85.82      9.12 o
   5   3  10        1.75        0.92      2.46 o
   6   3  10       83.18       88.46      7.81 o
   7   3  10      426.48      513.31     17.08 o
   8   3  10      262.99      306.06     16.13 o
   9   3  10        1.14        3.85      3.69 o
 -13   4  10        1.66        1.80      4.72 o
 -12   4  10        7.91        5.32      4.53 o
 -11   4  10        7.17        4.35      4.03 o
 -10   4  10       23.54       19.57      5.35 o
  -9   4  10        1.93        1.06      2.47 o
  -8   4  10        0.14       -0.51      2.19 o
  -7   4  10        7.21        7.88      2.88 o
  -6   4  10        0.00        2.90      2.66 o
  -5   4  10       10.98       13.44      3.36 o
  -4   4  10        0.65       -0.51      1.82 o
  -3   4  10       33.69       15.48      2.68 o
  -2   4  10      438.69      433.42     10.85 o
  -1   4  10      163.93      180.87      8.46 o
   0   4  10        8.42        3.84      2.32 o
   1   4  10       12.23       10.89      2.94 o
   2   4  10      221.67      212.88      9.75 o
   3   4  10       23.93       21.45      4.02 o
   4   4  10       29.14       23.69     10.00 o
   5   4  10       15.39        5.41      3.10 o
   6   4  10       28.10       25.13      4.94 o
   7   4  10        0.69       -1.23      2.40 o
   8   4  10        1.26       -1.12      2.72 o
   9   4  10        0.17       -1.38      3.51 o
 -12   5  10        4.92        2.16      4.45 o
 -11   5  10        3.32        2.14      4.01 o
 -10   5  10       28.13       28.11      6.43 o
  -9   5  10       14.36       15.27      5.89 o
  -8   5  10        3.23        0.42      2.66 o
  -7   5  10      112.74      115.37      7.69 o
  -6   5  10        0.01        3.50      2.68 o
  -5   5  10      244.05      257.21     11.66 o
  -4   5  10      582.71      649.60     24.68 o
  -3   5  10       71.29       81.65      9.44 o
  -2   5  10        3.59       -0.28      2.11 o
  -1   5  10        2.30       -0.16      2.00 o
   0   5  10       33.04       33.62      4.93 o
   1   5  10      123.65      106.51     12.25 o
   2   5  10       67.67       67.88      6.76 o
   3   5  10       55.00       51.38      9.05 o
   4   5  10      112.03      115.37      8.73 o
   5   5  10      106.87      103.56     12.08 o
   6   5  10       20.36       17.67      4.60 o
   7   5  10       78.94       74.58      7.42 o
   8   5  10       13.50        9.75      3.98 o
 -11   6  10       30.23       30.15      7.09 o
 -10   6  10        0.04       -1.12      5.06 o
  -9   6  10        4.76        6.42      3.47 o
  -8   6  10        2.94        3.78      3.13 o
  -7   6  10       31.05       24.84      4.53 o
  -6   6  10        3.77        8.01      3.83 o
  -5   6  10       12.00       22.07      5.06 o
  -4   6  10       71.71       73.52      8.12 o
  -3   6  10       65.21       50.73      7.76 o
  -2   6  10      127.49      133.51      8.44 o
  -1   6  10       69.38       67.63      6.65 o
   0   6  10       10.40        8.31      5.57 o
   1   6  10       18.02       13.93      4.77 o
   2   6  10        6.77        3.75      2.99 o
   3   6  10        2.18        6.38      3.94 o
   4   6  10        2.54        6.63      3.10 o
   5   6  10        4.99        8.67      3.77 o
   6   6  10        4.36        4.41      4.68 o
   7   6  10        1.09       -1.08      3.37 o
 -10   7  10       32.62       48.08     12.94 o
  -9   7  10       41.80       48.96      6.44 o
  -8   7  10       12.58        8.49      4.51 o
  -7   7  10       96.49      131.22     11.65 o
  -6   7  10       14.14       26.44      5.87 o
  -5   7  10       31.14       24.23      5.57 o
  -4   7  10        0.28        0.08      3.96 o
  -3   7  10       11.19       16.52      5.84 o
  -2   7  10       76.29       68.05      9.64 o
  -1   7  10       12.11        7.71      4.68 o
   0   7  10       10.16       11.22      3.91 o
   1   7  10       99.82      102.39      8.78 o
   2   7  10        8.66        5.26      5.64 o
   3   7  10       13.80       20.74      5.08 o
   4   7  10        7.85        7.18      4.04 o
   5   7  10        4.65        2.36      3.34 o
   6   7  10        0.00       -0.79      3.73 o
  -9   8  10       21.63       18.98      5.89 o
  -8   8  10        1.70        1.72      4.32 o
  -7   8  10       16.80       17.11      5.40 o
  -6   8  10        3.57        2.46      4.13 o
  -5   8  10       15.27        6.92      5.16 o
  -4   8  10      161.89      202.89     16.53 o
  -3   8  10        1.73        3.28      4.77 o
  -2   8  10      133.59      130.14     13.33 o
  -1   8  10        3.12        1.73      3.96 o
   0   8  10        4.17        8.96      4.99 o
   1   8  10       17.68       15.97      7.99 o
   2   8  10       83.20       62.57     12.94 o
   3   8  10       35.37       46.47      7.11 o
   4   8  10        4.69        2.22      3.75 o
   5   8  10        3.84       -2.74      6.10 o
  -7   9  10       14.00       21.53      9.36 o
  -6   9  10       15.49       12.34      5.91 o
  -5   9  10       17.78       25.88      8.15 o
  -4   9  10        5.69        0.16      5.24 o
  -3   9  10        4.45        8.00      6.03 o
  -2   9  10       53.13       38.19      8.70 o
  -1   9  10       31.72       25.73      7.37 o
   0   9  10       12.97       11.29      5.41 o
   1   9  10        0.04       -4.36      4.36 o
   2   9  10      105.03       87.61     19.55 o
   3   9  10       12.26        1.85      7.15 o
  -3  10  10       13.63       10.10      6.72 o
  -2  10  10      110.07      138.31     15.22 o
  -1  10  10       79.08      115.53     13.95 o
 -14   1  11       14.18       15.05      8.60 o
 -13   1  11       12.66       10.90      5.43 o
 -12   1  11       11.72        9.09      7.99 o
 -11   1  11       20.06       21.46      5.93 o
 -10   1  11       83.55       92.98     11.66 o
  -9   1  11       21.52       43.55      9.64 o
  -8   1  11        4.35        6.84      4.63 o
  -7   1  11      592.00      588.71     22.89 o
  -6   1  11       31.60       23.53      3.77 o
  -5   1  11       15.60       11.54      2.39 o
  -4   1  11        0.76       -0.75      1.39 o
  -3   1  11     1303.66     1409.11     20.69 o
  -2   1  11       38.30       43.75      6.29 o
  -1   1  11      244.39      268.58      9.58 o
   0   1  11      207.21      220.39      7.55 o
   1   1  11       35.25       34.24      5.87 o
   2   1  11       94.40      102.66      6.99 o
   3   1  11       96.73      114.63      7.31 o
   4   1  11        1.75        4.29      3.30 o
   5   1  11      119.43       98.01      9.15 o
   6   1  11      169.53      179.01     12.27 o
   7   1  11      197.95      184.74     13.01 o
   8   1  11      126.87      129.99     11.87 o
   9   1  11       93.98      102.50     11.49 o
 -13   2  11        0.70        2.23      5.18 o
 -12   2  11      161.95      165.79     13.71 o
 -11   2  11      116.72      152.57     12.61 o
 -10   2  11       47.92       23.24      5.71 o
  -9   2  11      146.51      110.00     10.11 o
  -8   2  11        5.86        2.93      2.66 o
  -7   2  11        2.30       -0.74      2.51 o
  -6   2  11        9.33        7.11      5.31 o
  -5   2  11       14.06        9.23      3.15 o
  -4   2  11      111.04      121.21      7.20 o
  -3   2  11       22.82       21.80      3.82 o
  -2   2  11      293.27      272.47      9.31 o
  -1   2  11      134.52      137.68      8.81 o
   0   2  11       70.88       60.75      5.42 o
   1   2  11       26.09       22.73      3.91 o
   2   2  11       23.23       21.63      4.58 o
   3   2  11       80.62       89.35      7.00 o
   4   2  11        1.18       -0.91      1.93 o
   5   2  11        2.08        5.25      3.29 o
   6   2  11       12.59       11.09      5.23 o
   7   2  11        3.55        0.61      3.29 o
   8   2  11        9.05        5.27      4.41 o
   9   2  11       10.52       13.76      7.15 o
 -13   3  11        9.47       10.71      5.83 o
 -12   3  11        1.27        4.09      4.58 o
 -11   3  11        3.20        2.18      4.32 o
 -10   3  11      148.58      107.31     17.50 o
  -9   3  11        2.14        1.96      3.56 o
  -8   3  11        5.04       11.00      4.03 o
  -7   3  11       63.95       65.05      5.83 o
  -6   3  11      295.43      326.28     10.74 o
  -5   3  11       18.44       20.51      4.19 o
  -4   3  11      191.22      216.47      9.70 o
  -3   3  11      101.67      103.11      5.83 o
  -2   3  11        1.23        0.63      1.82 o
  -1   3  11      105.92      112.74      7.57 o
   0   3  11       15.98       16.94      3.40 o
   1   3  11      130.89      136.75      8.00 o
   2   3  11       78.95       69.98      6.29 o
   3   3  11       34.16       29.58      7.30 o
   4   3  11       50.71       49.47      5.93 o
   5   3  11      185.02      187.27     21.29 o
   6   3  11       10.61        5.32      4.07 o
   7   3  11       10.54        7.15      3.89 o
   8   3  11        5.35       -1.38      3.58 o
 -13   4  11        0.70       -4.11      4.11 o
 -12   4  11        4.07        3.23      4.64 o
 -11   4  11        1.78        6.40      4.19 o
 -10   4  11       31.78       25.12      5.92 o
  -9   4  11       25.23       24.30      5.65 o
  -8   4  11        7.54        4.27      3.19 o
  -7   4  11       28.06       29.93      5.30 o
  -6   4  11        2.27       -1.52      2.48 o
  -5   4  11       82.03       83.55      7.83 o
  -4   4  11       54.55       56.69      5.99 o
  -3   4  11       17.24       13.62      2.87 o
  -2   4  11       45.90       45.86      4.90 o
  -1   4  11       96.00       69.65      6.01 o
   0   4  11      138.11      161.05     16.32 o
   1   4  11       98.47      109.15      7.73 o
   2   4  11      687.02      759.82     19.45 o
   3   4  11      710.22      784.22     20.15 o
   4   4  11      669.49      734.24     23.84 o
   5   4  11       21.03       18.36      4.60 o
   6   4  11       42.56       60.85     12.53 o
   7   4  11        0.05        0.75      3.32 o
   8   4  11        6.63        7.53      4.63 o
 -12   5  11       49.72       41.83     13.12 o
 -11   5  11       86.24       92.16     12.51 o
 -10   5  11        0.45        2.91      4.38 o
  -9   5  11      132.26      134.91      9.08 o
  -8   5  11       84.66      125.55     10.34 o
  -7   5  11      170.67      168.15      9.17 o
  -6   5  11      148.03      157.81     10.12 o
  -5   5  11        0.66       -2.57      2.57 o
  -4   5  11        9.73        4.83      3.36 o
  -3   5  11       42.19       20.07      5.29 o
  -2   5  11      313.79      310.35     18.20 o
  -1   5  11      117.04      130.53      8.29 o
   0   5  11        0.04        4.31      2.67 o
   1   5  11       21.20       28.36      5.52 o
   2   5  11       42.01       40.96      5.39 o
   3   5  11      235.25      241.75     11.77 o
   4   5  11        8.16        7.72      3.64 o
   5   5  11       61.01       54.58      7.14 o
   6   5  11        6.56        4.20      3.71 o
   7   5  11       29.41       27.22      5.43 o
 -11   6  11       28.57       46.88      8.45 o
 -10   6  11       24.80       34.43     11.87 o
  -9   6  11       46.57       58.24      7.08 o
  -8   6  11      145.04      116.24     23.89 o
  -7   6  11      124.81      145.02     10.77 o
  -6   6  11        0.25        0.12      3.32 o
  -5   6  11        1.26        1.10      3.24 o
  -4   6  11      195.09      231.03     15.09 o
  -3   6  11        9.31        8.22      4.37 o
  -2   6  11       28.20       27.64      9.64 o
  -1   6  11       72.58       67.20      6.88 o
   0   6  11       15.20        5.92      3.42 o
   1   6  11        0.62        1.84      2.99 o
   2   6  11        0.15       -2.43      2.43 o
   3   6  11       58.91       62.38     10.36 o
   4   6  11       29.31       29.47      5.73 o
   5   6  11        1.36       -0.20      3.94 o
   6   6  11       15.28       23.23      5.62 o
 -10   7  11        1.61        5.97      4.86 o
  -9   7  11       40.68       38.87      7.58 o
  -8   7  11        7.54        4.05      4.41 o
  -7   7  11       50.82       37.47      6.94 o
  -6   7  11       24.66       17.07      5.16 o
  -5   7  11        0.84       -1.81      3.84 o
  -4   7  11        1.69        0.93      4.17 o
  -3   7  11      117.97      120.38     12.39 o
  -2   7  11        0.19       -0.28      3.89 o
  -1   7  11      186.17      204.31     12.70 o
   0   7  11        1.16        1.69      3.06 o
   1   7  11       36.26       31.23      5.50 o
   2   7  11        3.75        0.80      3.05 o
   3   7  11        0.50        0.82      3.22 o
   4   7  11        2.08        3.21      3.85 o
   5   7  11        6.53        3.82      5.07 o
  -8   8  11       13.26       25.00      6.67 o
  -7   8  11        3.57        1.10      4.19 o
  -6   8  11       27.62       46.93      9.25 o
  -5   8  11       15.40        8.81      5.84 o
  -4   8  11        4.37       13.87      5.81 o
  -3   8  11        0.28       -2.18      4.36 o
  -2   8  11       14.72       14.53      6.19 o
  -1   8  11        5.29       10.05      5.79 o
   0   8  11       13.63       19.63      6.42 o
   1   8  11        1.24       -1.38      3.89 o
   2   8  11        8.69        1.71      3.38 o
   3   8  11        3.75        1.89      3.70 o
   4   8  11       18.92       12.80      5.07 o
  -6   9  11       64.12       40.80      9.88 o
  -5   9  11        8.32        8.99      6.81 o
  -4   9  11       14.19        9.80      6.33 o
  -3   9  11      189.00      221.22     31.40 o
  -2   9  11       27.08       17.69      6.98 o
  -1   9  11       26.69       20.64      7.27 o
   0   9  11       12.49       12.28      6.48 o
   1   9  11        0.10        0.29      4.47 o
   2   9  11        7.44       14.63      7.71 o
 -13   0  12        5.49        3.85      9.36 o
 -12   0  12       52.02       59.49     15.42 o
 -11   0  12       38.48       36.90     12.12 o
 -10   0  12       42.20        1.65      5.51 o
  -9   0  12      480.32      558.47     33.08 o
  -8   0  12        2.58       -3.30      3.85 o
  -7   0  12      101.46       54.53     11.56 o
  -6   0  12      905.74      947.74     40.29 o
  -5   0  12      980.06     1114.51     39.47 o
  -4   0  12     1151.07     1218.64     27.07 o
  -3   0  12        1.18        2.31      2.74 o
  -2   0  12      963.06     1053.35     25.30 o
  -1   0  12       13.04       15.44      3.84 o
   0   0  12      695.19      717.59     22.62 o
   1   0  12      506.44      521.69     33.09 o
   2   0  12      248.15      230.89     17.08 o
   3   0  12       44.23       50.12      9.91 o
   4   0  12     1110.38     1243.17     44.71 o
   5   0  12       34.65       22.03      7.16 o
   6   0  12       94.41       99.70     14.32 o
   7   0  12       10.07        8.81      6.05 o
   8   0  12       38.86       39.66     10.46 o
 -13   1  12        4.82       10.79      8.26 o
 -12   1  12        0.00        2.70      5.96 o
 -11   1  12        0.58       10.40      5.81 o
 -10   1  12        6.31       10.25      5.81 o
  -9   1  12       29.19       15.65     17.62 o
  -8   1  12       63.99       63.38      9.34 o
  -7   1  12       26.63       14.97      5.24 o
  -6   1  12      462.59      432.43     13.03 o
  -5   1  12        1.55       -0.55      2.34 o
  -4   1  12       19.47       19.44      3.01 o
  -3   1  12      136.03      156.03      6.48 o
  -2   1  12       23.83       27.65      3.74 o
  -1   1  12       77.12       70.85      4.89 o
   0   1  12        0.85       -0.19      1.91 o
   1   1  12       48.31       44.35      5.06 o
   2   1  12      162.69      139.18      8.62 o
   3   1  12       28.91       27.20      5.41 o
   4   1  12        6.31        5.28      3.29 o
   5   1  12        3.00        2.30      3.29 o
   6   1  12        0.85        2.06      2.83 o
   7   1  12       13.76        5.39      3.57 o
   8   1  12       16.71        6.28      6.33 o
 -13   2  12        5.38        5.94      4.94 o
 -12   2  12        2.69        9.21      5.07 o
 -11   2  12       71.93       77.89      9.79 o
 -10   2  12       55.45       47.98      7.66 o
  -9   2  12        0.37        4.58      4.77 o
  -8   2  12       31.92       33.38      7.40 o
  -7   2  12       41.75       34.11      8.26 o
  -6   2  12      301.68      283.27     11.01 o
  -5   2  12        8.62        6.26      3.29 o
  -4   2  12       16.96        8.72      2.80 o
  -3   2  12       60.63       56.18      4.44 o
  -2   2  12        0.39        0.63      1.67 o
  -1   2  12      295.11      290.91     10.45 o
   0   2  12      459.17      467.27     19.69 o
   1   2  12      119.27      105.77      7.19 o
   2   2  12      144.59      149.88      9.10 o
   3   2  12       16.69       12.92      5.26 o
   4   2  12      179.55      193.25     12.27 o
   5   2  12       32.42       30.79      6.03 o
   6   2  12       18.39       17.33      5.01 o
   7   2  12       91.10      108.91     13.50 o
   8   2  12        1.66        4.80      4.07 o
 -13   3  12        6.84        3.51      5.16 o
 -12   3  12       17.01       21.47      6.36 o
 -11   3  12       56.90       52.85      8.14 o
 -10   3  12        9.51       10.04      4.75 o
  -9   3  12       11.40        9.93      4.42 o
  -8   3  12       10.98        5.32      3.77 o
  -7   3  12       86.98      107.18     12.64 o
  -6   3  12      206.03      206.24     10.27 o
  -5   3  12      360.83      390.27     13.54 o
  -4   3  12        3.52        3.46      2.72 o
  -3   3  12       27.12       17.54      3.89 o
  -2   3  12      153.71      164.71      8.23 o
  -1   3  12        0.22       -0.57      2.00 o
   0   3  12      114.16      122.68      7.67 o
   1   3  12       32.39       46.12      5.49 o
   2   3  12        0.51        3.49      2.55 o
   3   3  12      125.38      110.85      8.16 o
   4   3  12       28.73       19.54      6.43 o
   5   3  12        6.24       18.73      5.16 o
   6   3  12       84.39       97.54     10.49 o
   7   3  12        5.11        5.23      3.89 o
   8   3  12       38.60       18.21     14.60 o
 -12   4  12        0.11       -1.45      4.61 o
 -11   4  12        0.12        1.04      4.09 o
 -10   4  12       17.10        9.46      6.33 o
  -9   4  12       75.69       63.33     12.98 o
  -8   4  12      174.56      164.40     17.33 o
  -7   4  12      275.90      302.36     11.59 o
  -6   4  12      134.02      142.32      9.39 o
  -5   4  12        5.79        2.47      3.31 o
  -4   4  12        2.62       -2.35      2.45 o
  -3   4  12        0.89        1.93      3.11 o
  -2   4  12        0.52        1.95      2.33 o
  -1   4  12       38.28       46.10      5.42 o
   0   4  12      121.40      123.05      9.92 o
   1   4  12      167.39      160.44      9.35 o
   2   4  12        0.86        0.39      2.43 o
   3   4  12       20.11       17.11      5.72 o
   4   4  12        0.25        3.00      2.51 o
   5   4  12       30.73       24.83      5.26 o
   6   4  12       19.19       13.35      5.01 o
   7   4  12       10.05       13.51      7.15 o
 -12   5  12        6.11        7.40      5.81 o
 -11   5  12       13.09       15.30      6.29 o
 -10   5  12        0.11        7.29      4.41 o
  -9   5  12        8.21        2.97      3.85 o
  -8   5  12       11.29        9.53      3.63 o
  -7   5  12       11.85       14.32      4.78 o
  -6   5  12        0.93        2.75      3.57 o
  -5   5  12       63.15       58.82      6.96 o
  -4   5  12       30.92       26.43      8.53 o
  -3   5  12      166.65      163.23     12.45 o
  -2   5  12        2.44        0.98      2.75 o
  -1   5  12        0.01        2.22      2.62 o
   0   5  12       93.22      110.90      8.35 o
   1   5  12        4.86        3.86      2.89 o
   2   5  12       34.45       23.87      4.93 o
   3   5  12      123.10      150.05     12.26 o
   4   5  12      117.17      127.93      9.62 o
   5   5  12       68.10       63.47      7.77 o
   6   5  12      106.18      100.46      9.78 o
 -11   6  12       19.43       23.57     11.70 o
 -10   6  12        0.03        0.57      4.86 o
  -9   6  12       45.74       49.10      8.98 o
  -8   6  12       21.35       14.43      5.35 o
  -7   6  12       43.62       27.29      5.99 o
  -6   6  12       79.42       72.07      8.34 o
  -5   6  12        5.62        1.25      4.23 o
  -4   6  12        8.33        3.85      4.28 o
  -3   6  12       52.77       39.03      7.71 o
  -2   6  12       46.43       43.52      8.26 o
  -1   6  12       18.96       14.61      4.02 o
   0   6  12       40.57       41.96      6.11 o
   1   6  12       22.32       17.44      4.32 o
   2   6  12       15.85        4.99      3.28 o
   3   6  12       21.52       20.81      6.72 o
   4   6  12       28.07       22.58      5.40 o
   5   6  12        0.50        3.81      4.03 o
   6   6  12       17.37       25.04      5.95 o
  -9   7  12       15.71       34.36      7.29 o
  -8   7  12      110.66      115.85     10.86 o
  -7   7  12       27.52       28.76      6.51 o
  -6   7  12      120.11      118.20     12.69 o
  -5   7  12       34.67       38.79      8.15 o
  -4   7  12        1.37       -1.87      4.77 o
  -3   7  12       41.04       35.48      7.98 o
  -2   7  12       11.79       20.65      6.23 o
  -1   7  12       54.45       71.74     10.74 o
   0   7  12       29.49       29.71      9.10 o
   1   7  12        0.50       -0.30      3.38 o
   2   7  12       32.95       22.14      5.06 o
   3   7  12       83.26       90.69      9.82 o
   4   7  12       31.18       28.23      6.03 o
  -8   8  12        7.08        2.49      5.52 o
  -7   8  12        3.19       -0.61      5.24 o
  -6   8  12        7.51       12.21     11.56 o
  -5   8  12       21.67        8.53      5.96 o
  -4   8  12       17.95       31.38      8.36 o
  -3   8  12        1.40       -0.66      4.63 o
  -2   8  12       71.96       58.35     10.04 o
  -1   8  12        2.36       -1.36      6.33 o
   0   8  12       20.25        8.89      5.81 o
   1   8  12        2.10        2.05      4.58 o
   2   8  12        5.44        9.91      4.51 o
   3   8  12        1.24        2.85      3.85 o
  -5   9  12       10.74        8.24      6.74 o
  -4   9  12        1.05       -4.48      4.48 o
  -3   9  12       19.81       29.80     14.04 o
  -2   9  12        0.53       -2.20      5.45 o
  -1   9  12       11.31        4.34      6.08 o
   0   9  12        9.93       12.39      5.79 o
 -13   1  13        0.13       -3.80      5.24 o
 -12   1  13       17.43        7.08      6.03 o
 -11   1  13       35.28       39.40      8.57 o
 -10   1  13       15.71       10.22      5.56 o
  -9   1  13        1.72        1.70      4.07 o
  -8   1  13       94.24      104.11     11.68 o
  -7   1  13        5.28       10.89      4.47 o
  -6   1  13      236.02      179.61     13.01 o
  -5   1  13        1.74       -0.74      2.32 o
  -4   1  13        4.67       10.31      2.69 o
  -3   1  13       56.10       58.54      5.05 o
  -2   1  13      126.35      111.29      6.11 o
  -1   1  13      306.60      309.93     11.14 o
   0   1  13       13.05       11.07      3.28 o
   1   1  13        7.13        2.89      2.67 o
   2   1  13       22.56       20.64      4.86 o
   3   1  13        0.00        1.93      3.11 o
   4   1  13      109.25      104.12     14.04 o
   5   1  13        0.46       -0.52      4.13 o
   6   1  13      211.13      215.94     14.58 o
   7   1  13       11.43       -0.08      3.84 o
 -13   2  13        0.10        3.68      8.53 o
 -12   2  13        2.11       -2.81      5.41 o
 -11   2  13       17.27       23.98      8.81 o
 -10   2  13        4.90        7.85      9.36 o
  -9   2  13        4.97       -0.28      4.28 o
  -8   2  13       35.81       37.75      7.79 o
  -7   2  13      627.10      639.06     54.05 o
  -6   2  13      632.43      725.32     19.73 o
  -5   2  13     1658.34     1686.14     30.68 o
  -4   2  13      368.82      431.87     13.74 o
  -3   2  13      470.53      503.37     13.61 o
  -2   2  13        2.29        1.84      1.95 o
  -1   2  13        1.58        0.81      2.10 o
   0   2  13        2.85        6.20      2.67 o
   1   2  13        0.64       -1.25      2.10 o
   2   2  13       40.44       50.95      6.03 o
   3   2  13        0.14       -2.20      2.51 o
   4   2  13        7.25        2.01      3.30 o
   5   2  13       16.44       19.61      5.84 o
   6   2  13       32.54       50.73     20.37 o
   7   2  13       53.54       60.59      9.10 o
 -12   3  13        3.33        1.64      4.34 o
 -11   3  13        4.50       -0.08      3.91 o
 -10   3  13       19.66       17.21      5.68 o
  -9   3  13        0.14        0.21      3.28 o
  -8   3  13       28.07       28.47      7.37 o
  -7   3  13      112.71      111.47      8.54 o
  -6   3  13       23.78       18.52      4.45 o
  -5   3  13       25.24       28.48      4.91 o
  -4   3  13      172.64      179.45     12.95 o
  -3   3  13       56.65       57.41      4.75 o
  -2   3  13      104.52      138.63      8.07 o
  -1   3  13       12.39       13.13      3.47 o
   0   3  13       39.06       26.22      4.86 o
   1   3  13      161.96      196.29     10.03 o
   2   3  13       11.62       10.53      3.66 o
   3   3  13      145.50      153.09      9.69 o
   4   3  13       37.03       39.73      6.98 o
   5   3  13      121.05      123.21     11.49 o
   6   3  13        2.19       -1.89      3.96 o
   7   3  13       15.91        9.91      7.99 o
 -12   4  13        3.99        8.21      7.28 o
 -11   4  13       44.62       42.09      8.00 o
 -10   4  13       38.75       49.34      8.40 o
  -9   4  13        1.89       -3.15      3.15 o
  -8   4  13       18.48       19.08      5.42 o
  -7   4  13       13.97       12.86      4.64 o
  -6   4  13        0.85       -1.54      3.99 o
  -5   4  13       12.65        5.91      3.38 o
  -4   4  13       18.34       10.05      3.91 o
  -3   4  13       23.52       29.95      6.20 o
  -2   4  13       32.32       33.66      4.91 o
  -1   4  13      105.18      150.59      8.98 o
   0   4  13       40.53       49.01      8.70 o
   1   4  13        0.36       -2.33      2.33 o
   2   4  13       15.77        6.79      5.49 o
   3   4  13       62.19       57.19      6.94 o
   4   4  13       82.09       76.21      7.71 o
   5   4  13       94.40      109.30     14.04 o
   6   4  13        2.67        2.28      4.07 o
 -11   5  13        0.57       -0.17      4.71 o
 -10   5  13       27.56       31.47      7.30 o
  -9   5  13        5.63       -1.87      7.43 o
  -8   5  13        0.82       -1.42      3.65 o
  -7   5  13        0.41       -1.42      3.35 o
  -6   5  13       18.07       14.15      8.61 o
  -5   5  13       56.74       66.78     10.46 o
  -4   5  13       16.40       17.22      5.51 o
  -3   5  13       38.58       26.72      7.99 o
  -2   5  13        6.17       12.21      4.77 o
  -1   5  13        4.03        0.17      2.60 o
   0   5  13        0.02       -1.59      2.64 o
   1   5  13        3.46        3.58      3.10 o
   2   5  13        2.03        0.52      2.89 o
   3   5  13       39.62       40.92      8.87 o
   4   5  13       37.83       31.75      5.71 o
   5   5  13        8.81        5.23      4.74 o
   6   5  13       12.31        4.92      5.79 o
 -10   6  13        5.54       -2.65      7.43 o
  -9   6  13       15.15       10.42      5.18 o
  -8   6  13        4.79        1.47      4.36 o
  -7   6  13        0.16       -0.33      4.10 o
  -6   6  13        7.10       11.32      5.81 o
  -5   6  13       21.51       10.46      5.41 o
  -4   6  13        0.00       -1.13      3.25 o
  -3   6  13        2.60        9.91      5.06 o
  -2   6  13       64.62       46.54     14.32 o
  -1   6  13        5.14        8.40      4.12 o
   0   6  13        0.03       -1.14      3.06 o
   1   6  13        1.72        0.96      2.82 o
   2   6  13        1.56        5.85      3.79 o
   3   6  13        0.87       -2.54      3.06 o
   4   6  13        2.86        5.24      3.71 o
   5   6  13        2.65        3.03      5.12 o
  -9   7  13        1.98        2.23      4.99 o
  -8   7  13        2.31        4.79      4.86 o
  -7   7  13       12.79        5.77      5.69 o
  -6   7  13        0.22       -4.07      4.07 o
  -5   7  13        0.81        0.28      5.06 o
  -4   7  13        7.11        2.39      4.99 o
  -3   7  13        0.00       -4.95      4.95 o
  -2   7  13       34.07       40.98     11.29 o
  -1   7  13        6.55        0.05      4.37 o
   0   7  13       31.05       33.64      6.21 o
   1   7  13        3.99        2.36      3.47 o
   2   7  13       31.80       30.15      6.21 o
   3   7  13        7.23        2.06      3.65 o
  -7   8  13        3.57       -3.94      5.01 o
  -6   8  13        1.95       10.36      6.41 o
  -5   8  13       20.67       10.67      6.74 o
  -4   8  13        0.09       -2.24      5.24 o
  -3   8  13        1.18       -1.38      5.06 o
  -2   8  13        2.20        1.39      5.24 o
  -1   8  13        0.79       -5.13      6.05 o
   0   8  13        0.07       -3.69      3.69 o
   1   8  13        0.97       -0.94      3.70 o
 -12   0  14       17.34       15.42      9.36 o
 -11   0  14        2.23       -3.85      5.51 o
 -10   0  14        2.64       -4.41      4.41 o
  -9   0  14        0.61        1.10      6.61 o
  -8   0  14       20.97       22.03      8.26 o
  -7   0  14       64.17       45.71     11.56 o
  -6   0  14      196.26      198.34     19.84 o
  -5   0  14      789.50      805.47     37.52 o
  -4   0  14     2303.72     2606.30     49.83 o
  -3   0  14      606.71      706.23     21.72 o
  -2   0  14      419.90      443.07     16.88 o
  -1   0  14        9.89        9.77      3.84 o
   0   0  14       72.80       56.73      9.92 o
   1   0  14       77.21       23.14      6.61 o
   2   0  14        3.80        4.95      4.95 o
   3   0  14       24.14        9.36      6.05 o
   4   0  14       29.84       29.19      9.36 o
   5   0  14       33.91       44.06     11.56 o
   6   0  14       11.73        2.20      3.85 o
   7   0  14       19.30       21.47      9.36 o
 -12   1  14        0.59       -3.50      4.68 o
 -11   1  14       13.29       20.66      6.74 o
 -10   1  14        0.79        7.01      4.86 o
  -9   1  14       31.49       27.19      9.91 o
  -8   1  14       15.65        4.45      9.91 o
  -7   1  14        4.20        4.41      4.07 o
  -6   1  14        0.32        5.59      4.13 o
  -5   1  14      143.64      186.57     10.98 o
  -4   1  14       98.31       87.76      5.85 o
  -3   1  14       44.03       37.23      7.29 o
  -2   1  14       32.25       39.69      4.37 o
  -1   1  14      335.47      344.77     14.35 o
   0   1  14        1.22        2.57      2.64 o
   1   1  14       20.96       14.80      4.47 o
   2   1  14        1.41       -0.10      5.23 o
   3   1  14        0.10       -2.73      2.73 o
   4   1  14        6.81        7.71      3.96 o
   5   1  14        6.12        7.92      6.89 o
   6   1  14       78.30       64.18     10.74 o
 -12   2  14        0.17        0.82      5.84 o
 -11   2  14        0.92       -0.31      4.86 o
 -10   2  14        3.86        1.00      4.07 o
  -9   2  14       93.66       95.26     12.06 o
  -8   2  14        4.38       -2.41      3.04 o
  -7   2  14        4.21        2.12      4.41 o
  -6   2  14       49.06       61.59      8.41 o
  -5   2  14      105.74       92.36      7.35 o
  -4   2  14       16.51       11.47      4.70 o
  -3   2  14      229.96      228.60      8.57 o
  -2   2  14        0.13        3.87      2.32 o
  -1   2  14       86.36      102.38      7.47 o
   0   2  14      157.01      179.19      9.49 o
   1   2  14      228.55      207.96     10.97 o
   2   2  14      102.46      114.08     10.32 o
   3   2  14       25.10       21.03      5.41 o
   4   2  14       32.51       25.69      6.23 o
   5   2  14       69.75       66.64      9.32 o
   6   2  14        7.50        1.55      4.58 o
 -12   3  14       36.10       43.24     10.32 o
 -11   3  14       13.62       12.00      7.19 o
 -10   3  14       23.22       18.85      6.88 o
  -9   3  14       34.26       32.54      8.76 o
  -8   3  14       35.29       29.74      7.79 o
  -7   3  14        0.01       -0.14      4.13 o
  -6   3  14      149.99      162.01     10.38 o
  -5   3  14       10.04        5.02      3.38 o
  -4   3  14       52.56       81.21      7.18 o
  -3   3  14       30.02       28.40      6.19 o
  -2   3  14        8.63       12.62      3.54 o
  -1   3  14       33.63       44.94      5.67 o
   0   3  14       38.46       29.62      5.10 o
   1   3  14       79.24       82.06      7.35 o
   2   3  14        6.41        7.53      3.38 o
   3   3  14      119.02      136.06     18.57 o
   4   3  14       10.52        8.04      4.58 o
   5   3  14       61.80       86.49     10.57 o
   6   3  14       76.97       60.72     13.50 o
 -11   4  14        9.59        9.32      5.33 o
 -10   4  14       25.07       20.73      8.14 o
  -9   4  14       13.53       14.16      6.81 o
  -8   4  14        0.76        5.79      5.45 o
  -7   4  14        5.63        3.70      3.87 o
  -6   4  14       10.54        0.13      4.78 o
  -5   4  14       26.68       20.72      4.71 o
  -4   4  14       72.82       60.29      8.33 o
  -3   4  14      146.17      136.35     11.91 o
  -2   4  14      178.98      168.99     14.83 o
  -1   4  14       44.18       29.98      5.90 o
   0   4  14       96.43       72.43      7.26 o
   1   4  14       10.36       12.16      4.03 o
   2   4  14       64.04       55.20      6.78 o
   3   4  14       20.46        8.91      3.79 o
   4   4  14        8.94       10.19      4.11 o
   5   4  14        0.89        0.32      3.96 o
 -10   5  14        1.90        5.41      7.15 o
  -9   5  14       19.80       14.73      7.27 o
  -8   5  14       28.42       27.36      6.13 o
  -7   5  14       13.77       12.57      4.51 o
  -6   5  14       29.22       28.87      5.56 o
  -5   5  14        1.41        1.36      3.29 o
  -4   5  14        6.38       15.14      5.06 o
  -3   5  14      125.56      147.86     12.44 o
  -2   5  14       55.30       45.29      8.07 o
  -1   5  14      125.64      144.44      9.66 o
   0   5  14       14.43       12.12      4.15 o
   1   5  14       29.11       26.92      5.34 o
   2   5  14       11.41        5.41      3.65 o
   3   5  14       14.56       19.44      5.02 o
   4   5  14       43.15       37.64      6.16 o
   5   5  14       81.85       96.42     11.66 o
  -9   6  14        8.29        7.10     14.32 o
  -8   6  14       33.44       40.77      7.48 o
  -7   6  14        1.08        3.77      5.01 o
  -6   6  14       14.37       25.56      7.41 o
  -5   6  14       25.10       13.12      5.64 o
  -4   6  14        6.96       12.83      5.64 o
  -3   6  14        2.03        0.55      3.96 o
  -2   6  14       15.60       10.62     12.12 o
  -1   6  14        2.24       -1.38      3.51 o
   0   6  14        0.55       -2.82      2.82 o
   1   6  14        8.28        2.75      3.50 o
   2   6  14       10.50        3.27      3.57 o
   3   6  14        5.08        6.96      4.20 o
  -8   7  14        2.00       -5.29      5.29 o
  -7   7  14       31.20       27.97      8.81 o
  -6   7  14       14.89       14.75      7.99 o
  -5   7  14       39.98       64.99     11.02 o
  -4   7  14        0.22       -4.07      4.07 o
  -3   7  14        4.11        6.14      5.01 o
  -2   7  14        1.02        2.54      4.36 o
  -1   7  14       36.78       26.37      8.05 o
   0   7  14        0.03        0.85      4.23 o
   1   7  14        6.67       -1.37      3.38 o
   2   7  14       42.36       35.85      8.45 o
  -5   8  14        3.89        0.21      5.64 o
  -4   8  14       26.92       30.39      8.33 o
  -3   8  14        0.73       -3.04      4.86 o
  -2   8  14        0.17       -4.63      4.63 o
  -1   8  14        5.99       13.32      6.59 o
 -12   1  15       35.61       32.87      9.10 o
 -11   1  15        0.52       -0.43      4.36 o
 -10   1  15       10.08        8.44      5.16 o
  -9   1  15       44.13       39.69      9.64 o
  -8   1  15        1.06        3.58      4.28 o
  -7   1  15       47.99       43.84     11.56 o
  -6   1  15        3.27       -0.66      3.57 o
  -5   1  15      215.81      236.54     11.99 o
  -4   1  15       42.91       50.60      8.68 o
  -3   1  15      107.75      106.32      6.50 o
  -2   1  15       23.02       13.94      3.54 o
  -1   1  15        1.34        1.82      2.32 o
   0   1  15        0.13       -0.64      3.29 o
   1   1  15       26.06       17.35     11.56 o
   2   1  15        0.01       -0.46      3.29 o
   3   1  15        9.99       20.11      5.64 o
   4   1  15        9.53        6.94      6.61 o
   5   1  15        2.41        2.45     11.56 o
 -12   2  15        0.06        1.93      5.45 o
 -11   2  15        8.89        4.64      5.79 o
 -10   2  15        0.96        6.88      5.24 o
  -9   2  15        4.58        5.05      4.23 o
  -8   2  15       55.78       45.43      8.86 o
  -7   2  15        0.18        3.03      4.28 o
  -6   2  15      122.17      149.36     15.15 o
  -5   2  15        8.99        4.43      2.94 o
  -4   2  15      132.13      127.71      8.72 o
  -3   2  15      130.77      157.46     10.67 o
  -2   2  15      102.95      104.41      9.29 o
  -1   2  15      183.65      167.27     12.42 o
   0   2  15      192.20      170.49      9.66 o
   1   2  15       71.59       85.86      9.98 o
   2   2  15       79.73       79.51     29.19 o
   3   2  15       15.12       14.71     12.66 o
   4   2  15       16.34        4.78      5.16 o
   5   2  15        2.14        6.61      4.68 o
 -11   3  15       15.87       24.39     14.32 o
 -10   3  15        0.02       -0.94      5.24 o
  -9   3  15        0.20        1.65      4.68 o
  -8   3  15       36.32       38.48      8.18 o
  -7   3  15        1.89       -0.94      6.61 o
  -6   3  15       41.82       47.71      7.58 o
  -5   3  15       54.93       42.86      6.04 o
  -4   3  15      150.93      186.89     12.93 o
  -3   3  15        3.62        1.71      3.29 o
  -2   3  15       16.51       43.93      5.71 o
  -1   3  15       26.08       17.42      4.13 o
   0   3  15       45.81       39.86      5.75 o
   1   3  15       90.09       98.15     10.49 o
   2   3  15       36.01       26.34      5.39 o
   3   3  15       97.89      100.89     20.93 o
   4   3  15        0.32       -0.93      4.95 o
   5   3  15        9.12        4.95      3.94 o
 -11   4  15        5.88        1.56      6.59 o
 -10   4  15        0.82       10.72      6.98 o
  -9   4  15       38.91       50.10     10.27 o
  -8   4  15       22.59       14.09     17.62 o
  -7   4  15        7.45        6.75      4.51 o
  -6   4  15       52.01       35.43      5.79 o
  -5   4  15       87.54      105.77     10.80 o
  -4   4  15        0.00       -0.28      3.51 o
  -3   4  15       11.50        9.82      4.63 o
  -2   4  15        3.51        2.54      3.84 o
  -1   4  15      101.44      123.01      8.94 o
   0   4  15       26.53       59.59      7.14 o
   1   4  15      440.29      501.73     21.35 o
   2   4  15       17.55       16.91      4.58 o
   3   4  15        3.93        2.11      3.28 o
   4   4  15       97.68      124.14     12.45 o
 -10   5  15        2.89       -3.20      6.08 o
  -9   5  15        2.73       -0.23      6.59 o
  -8   5  15        1.10        5.79      6.03 o
  -7   5  15        0.00       -2.92      4.24 o
  -6   5  15        1.47        2.20      6.05 o
  -5   5  15       43.15       44.36      8.16 o
  -4   5  15       65.59       89.26     10.80 o
  -3   5  15        8.66        5.10      4.23 o
  -2   5  15       23.10       38.46      8.07 o
  -1   5  15        3.71       11.12      6.89 o
   0   5  15       22.10       21.96      5.47 o
   1   5  15      184.29      247.65     13.16 o
   2   5  15       24.57       30.01      5.87 o
   3   5  15      278.72      308.89     23.42 o
  -8   6  15       18.53       10.02      6.41 o
  -7   6  15       32.51       47.20      9.10 o
  -6   6  15       18.03       10.96      9.36 o
  -5   6  15       31.42       28.73     16.52 o
  -4   6  15        0.65       -1.17      4.36 o
  -3   6  15       41.01       29.59      7.79 o
  -2   6  15       51.14       49.02      9.25 o
  -1   6  15       52.68       51.68     13.22 o
   0   6  15        1.87        3.67      3.85 o
   1   6  15        4.09        6.07      4.02 o
   2   6  15        2.80        4.89      3.79 o
  -6   7  15        1.48        3.50      5.56 o
  -5   7  15       24.21       26.48      7.84 o
  -4   7  15       10.68        9.26      6.03 o
  -3   7  15       20.89        8.73      8.26 o
  -2   7  15        0.00        2.34      4.86 o
  -1   7  15       10.05        4.56      5.29 o
   0   7  15       10.90       13.25      6.08 o
 -11   0  16        0.06        3.30      7.15 o
 -10   0  16       19.89       18.73      9.91 o
  -9   0  16       23.40       19.27     10.46 o
  -8   0  16       13.13       38.55     11.02 o
  -7   0  16       98.51      112.37     17.63 o
  -6   0  16      236.37      219.84     22.04 o
  -5   0  16      196.09      273.81     24.79 o
  -4   0  16        4.19       -2.43      5.51 o
  -3   0  16       14.32       12.66      6.89 o
  -2   0  16       46.92       60.59     10.46 o
  -1   0  16        8.02        5.51      5.51 o
   0   0  16      210.07      241.86     19.83 o
   1   0  16       44.75       25.88      8.81 o
   2   0  16      295.87      336.12     24.25 o
   3   0  16        8.20        6.05      7.15 o
   4   0  16       71.66       67.75     13.77 o
 -11   1  16        7.00       11.54      6.33 o
 -10   1  16        2.78       -0.60      4.07 o
  -9   1  16        0.02        0.55      3.89 o
  -8   1  16        0.02        4.92      5.23 o
  -7   1  16        2.36       -3.44      3.44 o
  -6   1  16        0.58        0.36      4.36 o
  -5   1  16       13.51       10.50      5.41 o
  -4   1  16        3.60        1.74      4.13 o
  -3   1  16        1.03        0.48      2.71 o
  -2   1  16       29.93       32.08      4.95 o
  -1   1  16        0.17        0.42      2.74 o
   0   1  16       16.99       29.47      6.23 o
   1   1  16       68.42       80.41      9.32 o
   2   1  16       90.29       94.36     10.49 o
   3   1  16        2.82        6.86      4.63 o
   4   1  16       10.01        1.37      4.47 o
 -11   2  16       11.30        8.17      5.64 o
 -10   2  16       10.07        1.84      4.37 o
  -9   2  16        0.00        0.62      4.47 o
  -8   2  16       64.54       38.94     22.03 o
  -7   2  16       18.04        6.28      4.63 o
  -6   2  16       80.48       83.10     10.97 o
  -5   2  16        7.65        6.82      3.68 o
  -4   2  16       56.54       68.99      8.85 o
  -3   2  16       24.83       29.40      6.48 o
  -2   2  16       57.88       83.64      9.58 o
  -1   2  16       38.84       36.75      5.49 o
   0   2  16       57.71       36.73      9.78 o
   1   2  16       20.59       25.06      6.62 o
   2   2  16       25.68       21.65      6.08 o
   3   2  16       29.76       40.27      8.18 o
   4   2  16       23.07       23.96      6.62 o
 -10   3  16        0.03        4.14      5.56 o
  -9   3  16        1.41       -0.75      5.23 o
  -8   3  16       41.56       50.06      9.93 o
  -7   3  16        0.00       -2.75      3.96 o
  -6   3  16        3.18        4.36      3.47 o
  -5   3  16      168.46      160.90     14.87 o
  -4   3  16       30.61       18.86      5.56 o
  -3   3  16        2.03        3.09      4.07 o
  -2   3  16        6.03       13.28      5.16 o
  -1   3  16        0.46       -0.37      2.82 o
   0   3  16       16.64       15.24      5.54 o
   1   3  16        6.71       -3.15      3.15 o
   2   3  16       38.00       26.12      6.81 o
   3   3  16        1.72        0.53      4.07 o
   4   3  16       43.58       63.99     10.04 o
 -10   4  16        2.00       11.17      6.74 o
  -9   4  16        0.66        2.75      6.61 o
  -8   4  16        1.20       -3.44      5.79 o
  -7   4  16       14.57        9.74      7.99 o
  -6   4  16       16.23        4.64      4.63 o
  -5   4  16        8.80        7.13      6.05 o
  -4   4  16        0.63        2.12      4.07 o
  -3   4  16       13.46        7.90      4.47 o
  -2   4  16       30.47       29.96     11.29 o
  -1   4  16       42.89       28.12      7.26 o
   0   4  16       26.54       41.42      6.34 o
   1   4  16        4.27        2.05      4.38 o
   2   4  16       31.61       26.15      5.49 o
   3   4  16        6.27        5.79      5.06 o
  -9   5  16        0.36        6.04      7.19 o
  -8   5  16       11.45        3.98      5.56 o
  -7   5  16        2.59        6.44      5.01 o
  -6   5  16       12.59       17.41      6.03 o
  -5   5  16       16.42       12.02      5.56 o
  -4   5  16        1.33       -3.69      3.69 o
  -3   5  16        7.61        0.53      4.86 o
  -2   5  16       14.97       12.51      5.41 o
  -1   5  16       12.61        3.73      4.77 o
   0   5  16        0.00       -3.38      3.38 o
   1   5  16       18.56       20.01      5.25 o
   2   5  16       24.54       17.04      5.39 o
  -7   6  16        0.79        8.33      5.56 o
  -6   6  16        0.77        3.52      7.99 o
  -5   6  16        3.44       -2.23      4.63 o
  -4   6  16       14.59       14.15      6.08 o
  -3   6  16        0.34        5.49      4.86 o
  -2   6  16        0.00        2.10      5.24 o
  -1   6  16        4.51        7.71      6.61 o
   0   6  16        2.02       -1.38      4.68 o
 -10   1  17        5.02        8.64      5.64 o
  -9   1  17        3.49        0.86      4.07 o
  -8   1  17        3.80        8.21      5.64 o
  -7   1  17        5.68        9.36      5.45 o
  -6   1  17        1.38        3.03      4.28 o
  -5   1  17        2.06       -4.07      4.07 o
  -4   1  17       34.39       30.78      6.61 o
  -3   1  17      136.05      143.27     11.76 o
  -2   1  17        2.88        2.47      3.15 o
  -1   1  17       53.17       48.23      7.79 o
   0   1  17       57.50       52.41      8.16 o
   1   1  17        9.97       14.30      5.56 o
   2   1  17       13.26        9.64      5.45 o
   3   1  17       60.41       86.78     11.28 o
 -10   2  17       33.43       33.10      8.31 o
  -9   2  17        8.98       14.87      6.62 o
  -8   2  17       22.47       12.94      6.23 o
  -7   2  17       60.88       54.46     17.07 o
  -6   2  17        7.27        2.02      4.63 o
  -5   2  17       73.35       91.44     17.63 o
  -4   2  17        0.06        1.65      3.84 o
  -3   2  17       32.29       38.65      7.37 o
  -2   2  17       10.31        8.51      3.60 o
  -1   2  17        5.57        7.97      3.75 o
   0   2  17       10.62       10.46      5.16 o
   1   2  17       47.67       34.47      7.19 o
   2   2  17        3.34        3.64      4.36 o
   3   2  17        0.08       -0.81      4.86 o
  -9   3  17        9.51        1.10      5.16 o
  -8   3  17        6.53        3.24      4.63 o
  -7   3  17        3.27        0.00      5.79 o
  -6   3  17        6.63        0.55      5.51 o
  -5   3  17       39.83       55.47      8.85 o
  -4   3  17      113.32      135.54     13.77 o
  -3   3  17       58.12       45.43     14.32 o
  -2   3  17       51.69       46.44      8.36 o
  -1   3  17        7.92        6.12      3.57 o
   0   3  17       10.42       10.94      4.56 o
   1   3  17        2.29        3.54      4.63 o
   2   3  17       28.82       41.22      8.54 o
  -8   4  17        0.98        1.53      7.71 o
  -7   4  17        0.07       -2.20      5.51 o
  -6   4  17        1.50        1.29      4.36 o
  -5   4  17        1.98        4.72      4.47 o
  -4   4  17       24.53       23.75     11.02 o
  -3   4  17       11.12        6.68      4.68 o
  -2   4  17        2.52        3.12      4.63 o
  -1   4  17       16.43       19.42      6.42 o
   0   4  17        0.43        0.29      3.47 o
   1   4  17        3.11        6.12      4.29 o
  -7   5  17        0.89       -4.41      6.05 o
  -6   5  17       11.76        4.76      5.41 o
  -5   5  17        2.80        4.66      4.23 o
  -4   5  17        2.04        9.51      5.81 o
  -3   5  17       11.42       15.57      5.81 o
  -2   5  17        4.76        2.40      5.23 o
  -1   5  17       14.28       20.50      6.59 o
   0   5  17       18.30       26.24      7.19 o
  -9   0  18        2.39        7.71      7.71 o
  -8   0  18        7.23       11.02      8.81 o
  -7   0  18       30.21       28.08     11.56 o
  -6   0  18        0.36       -1.65      6.05 o
  -5   0  18        5.71        5.51      8.26 o
  -4   0  18        0.00        8.81      8.26 o
  -3   0  18       19.30        6.05      6.05 o
  -2   0  18        0.29       -1.65      5.51 o
  -1   0  18        2.78        3.85      5.51 o
   0   0  18       41.05       54.52     12.66 o
   1   0  18       33.99       28.64     10.46 o
   2   0  18        0.27        4.95      7.71 o
  -9   1  18       14.57       21.25     10.74 o
  -8   1  18       14.43        9.06     16.24 o
  -7   1  18        0.04        2.29      5.01 o
  -6   1  18        3.80        7.30      5.24 o
  -5   1  18        2.43        6.05      5.45 o
  -4   1  18       21.97       13.22      7.71 o
  -3   1  18        6.36       -0.20      3.69 o
  -2   1  18       11.44        6.86      6.33 o
  -1   1  18        4.71       -2.20      3.89 o
   0   1  18        0.58       -0.82      3.89 o
   1   1  18        4.41        7.67      5.64 o
  -9   2  18        3.06       12.85      6.42 o
  -8   2  18       13.93       11.21      6.19 o
  -7   2  18        8.45       10.65      6.89 o
  -6   2  18        5.62        8.26      8.81 o
  -5   2  18        0.78       -1.10      4.95 o
  -4   2  18        0.13       -2.12      3.84 o
  -3   2  18        1.75        0.81      3.58 o
  -2   2  18        4.32        4.55      4.41 o
  -1   2  18        7.43        4.87      4.86 o
   0   2  18       51.84       36.96     12.94 o
   1   2  18       41.39       35.36      9.09 o
  -8   3  18        1.09        2.14      4.89 o
  -7   3  18        0.24        3.30      7.15 o
  -6   3  18        1.22       -0.55      4.95 o
  -5   3  18        9.07        9.52      5.29 o
  -4   3  18       24.94       20.68      6.34 o
  -3   3  18      118.31      135.72     12.97 o
  -2   3  18        5.06        2.75      4.28 o
  -1   3  18        0.63        3.96      3.68 o
   0   3  18       52.20       61.98      9.53 o
  -7   4  18        7.78        9.91      8.81 o
  -6   4  18        9.07       15.97     10.46 o
  -5   4  18        7.63        9.64      5.45 o
  -4   4  18        0.01        3.58      4.68 o
  -3   4  18        3.10        3.76      6.61 o
  -2   4  18       37.73       33.02      7.76 o
  -1   4  18       38.52       40.79     11.56 o
  -7   1  19       11.90        6.59      5.81 o
  -6   1  19        1.18       -4.08      6.05 o
  -5   1  19        7.26       17.62      9.91 o
  -4   1  19        1.60        4.95      6.61 o
  -3   1  19        0.94        7.71      6.05 o
  -2   1  19        0.02       -3.30      5.51 o
  -1   1  19        8.93        3.75      7.43 o
  -7   2  19        5.98       -6.61      7.15 o
  -6   2  19       25.79       10.46      8.26 o
  -5   2  19       35.48       36.90     12.12 o
  -4   2  19       27.45       27.93     12.12 o
  -3   2  19        8.77        2.83      5.01 o
  -2   2  19       25.93       25.34      9.36 o
  -1   2  19        0.35        1.70      4.23 o
  -5   3  19        0.04       -2.20      6.05 o
  -4   3  19        3.49        4.19      5.01 o
  -3   3  19        0.49        6.33      4.68 o
 
